# Supplementary material for: Horizontal operon transfer, plasmids, and the evolution of photosynthesis in Rhodobacteraceae
Source: ISME J. 2018 May 24;12(8):1994–2010. doi: 10.1038/s41396-018-0150-9 (PMC6052148; doi:10.1038/s41396-018-0150-9)
Supplement: Supplementary file 6 — Table S1 [file 41396_2018_150_MOESM6_ESM.xlsx]

## Sheet: Tabelle1
cluster_id	cluster_start	cluster_end	genome_id	original_gene_id	original_genome_id	genome_name
1	1	982	0	KIC51313	JWLL01000006	Tateyamaria sp. ANG-S1
1	1	982	0	KIC47971	JWLL01000006	Tateyamaria sp. ANG-S1
1	1	982	1	EAP75782	AALY01000001	Roseovarius nubinhibens ISM
1	1	982	1	EAP75316	AALY01000001	Roseovarius nubinhibens ISM
1	1	982	1	EAP75379	AALY01000001	Roseovarius nubinhibens ISM
1	1	982	2	EAQ04552	AAMO01000001	Oceanicola batsensis HTCC2597
1	1	982	2	EAQ01948	AAMO01000001	Oceanicola batsensis HTCC2597
1	1	982	3	EAQ08235	AAMS01000002	Loktanella vestfoldensis SKA53
1	1	982	3	EAQ07114	AAMS01000002	Loktanella vestfoldensis SKA53
1	1	982	3	EAQ05301	AAMS01000002	Loktanella vestfoldensis SKA53
1	1	982	4	EAQ13476	AAMT01000001	Maritimibacter alkaliphilus HTCC2654
1	1	982	5	EAQ26649	AAMV01000001	Roseovarius sp. 217
1	1	982	5	EAQ24950	AAMV01000001	Roseovarius sp. 217
1	1	982	5	EAQ23136	AAMV01000001	Roseovarius sp. 217
1	1	982	6	EAR51970	CH724108	Oceanicola granulosus HTCC2516
1	1	982	6	EAR52291	CH724108	Oceanicola granulosus HTCC2516
1	1	982	6	EAR50673	CH724108	Oceanicola granulosus HTCC2516
1	1	982	7	EAU47919	DS022277	Pelagibaca bermudensis HTCC2601
1	1	982	7	EAU46516	DS022277	Pelagibaca bermudensis HTCC2601
1	1	982	7	EAU45191	DS022277	Pelagibaca bermudensis HTCC2601
1	1	982	8	EAU51937	AATR01000001	Rhodobacterales bacterium HTCC2255
1	1	982	8	EAU50492	AATR01000001	Rhodobacterales bacterium HTCC2255
1	1	982	9	EBA04916	AAXZ01000002	Rhodobacteraceae bacterium HTCC2150
1	1	982	9	EBA03764	AAXZ01000002	Rhodobacteraceae bacterium HTCC2150
1	1	982	10	EBA09505	AAYA01000001	Sagittula stellata E-37
1	1	982	11	EBA12936	AAYB01000001	Roseobacter sp. CCS2
1	1	982	11	EBA11446	AAYB01000001	Roseobacter sp. CCS2
1	1	982	12	EDM32249	ABCL01000001	Roseovarius sp. TM1035
1	1	982	12	EDM32374	ABCL01000001	Roseovarius sp. TM1035
1	1	982	12	EDM32079	ABCL01000001	Roseovarius sp. TM1035
1	1	982	13	EDM72954	ABCR01000001	Roseobacter sp. AzwK-3b
1	1	982	13	EDM72050	ABCR01000001	Roseobacter sp. AzwK-3b
1	1	982	14	EDQ04406	ABID01000001	Oceanibulbus indolifex HEL-45
1	1	982	14	EDQ03725	ABID01000001	Oceanibulbus indolifex HEL-45
1	1	982	15	EEW26077	ACYY01000001	Rhodobacter sp. SW2
1	1	982	15	EEW24547	ACYY01000001	Rhodobacter sp. SW2
1	1	982	16	EKE44852	AMGO01000021	Oceaniovalibus guishaninsula JLT2003
1	1	982	17	KIQ68349	KN848374	Wenxinia marina DSM 24838
1	1	982	17	KIQ69356	KN848374	Wenxinia marina DSM 24838
1	1	982	18	KGM86855	KN293975	Roseovarius mucosus DSM 17069
1	1	982	18	KGM88335	KN293975	Roseovarius mucosus DSM 17069
1	1	982	18	KGM88588	KN293975	Roseovarius mucosus DSM 17069
1	1	982	19	EPX80909	AONI01000015	Litoreibacter arenae DSM 19593
1	1	982	19	EPX79283	AONI01000015	Litoreibacter arenae DSM 19593
1	1	982	20	EYD70485	APGJ01000007	Loktanella hongkongensis DSM 17492
1	1	982	21	EPX81426	KE557274	Salipiger mucosus DSM 16094
1	1	982	22	ETW14395	AQQW01000001	Roseivivax atlanticus
1	1	982	23	KEO50516	AUND01000001	Thioclava pacifica DSM 10166
1	1	982	25	KAJ31798	AXZR01000001	Sulfitobacter pontiacus 3SOLIMAR09
1	1	982	26	ESW62032	AYNO01000005	Rhodobacter sp. CACIA14H1
1	1	982	26	ESW60956	AYNO01000005	Rhodobacter sp. CACIA14H1
1	1	982	26	ESW60926	AYNO01000005	Rhodobacter sp. CACIA14H1
1	1	982	27	GAD56802	BATB01000001	Loktanella cinnabarina LL-001
1	1	982	27	GAD57193	BATB01000001	Loktanella cinnabarina LL-001
1	1	982	28	AAV94873	CP000031	Ruegeria pomeroyi DSS-3
1	1	982	28	AAV95026	CP000031	Ruegeria pomeroyi DSS-3
1	1	982	28	AAV95607	CP000031	Ruegeria pomeroyi DSS-3
1	1	982	29	ABA78844	CP000143	Rhodobacter sphaeroides 2.4.1
1	1	982	30	ABD55103	CP000264	Jannaschia sp. CCS1
1	1	982	30	ABD56364	CP000264	Jannaschia sp. CCS1
1	1	982	31	ABG29750	CP000362	Roseobacter denitrificans OCh 114
1	1	982	31	ABG31327	CP000362	Roseobacter denitrificans OCh 114
1	1	982	31	ABG31408	CP000362	Roseobacter denitrificans OCh 114
1	1	982	32	ABF63704	CP000377	Ruegeria sp. TM1040
1	1	982	32	ABF64877	CP000377	Ruegeria sp. TM1040
1	1	982	32	ABF62349	CP000377	Ruegeria sp. TM1040
1	1	982	33	ABV93851	CP000830	Dinoroseobacter shibae DFL 12 = DSM 16493
1	1	982	33	ABV94000	CP000830	Dinoroseobacter shibae DFL 12 = DSM 16493
1	1	982	34	ADE86044	CP001312	Rhodobacter capsulatus SB 1003
1	1	982	35	AEI92689	CP002623	Roseobacter litoralis Och 149
1	1	982	35	AEI94885	CP002623	Roseobacter litoralis Och 149
1	1	982	35	AEI94967	CP002623	Roseobacter litoralis Och 149
1	1	982	36	AFO93431	CP002976	Phaeobacter inhibens DSM 17395
1	1	982	36	AFO90602	CP002976	Phaeobacter inhibens DSM 17395
1	1	982	36	AFO91609	CP002976	Phaeobacter inhibens DSM 17395
1	1	982	37	AGI66832	CP003740	Octadecabacter antarcticus 307
1	1	982	37	AGI68809	CP003740	Octadecabacter antarcticus 307
1	1	982	38	AGI70812	CP003742	Octadecabacter arcticus 238
1	1	982	38	AGI72107	CP003742	Octadecabacter arcticus 238
1	1	982	38	AGI72696	CP003742	Octadecabacter arcticus 238
1	1	982	39	AII86241	CP003984	Planktomarina temperata RCA23
1	1	982	39	AII87381	CP003984	Planktomarina temperata RCA23
1	1	982	39	AII87491	CP003984	Planktomarina temperata RCA23
1	1	982	39	AII87695	CP003984	Planktomarina temperata RCA23
1	1	982	40	AHM04159	CP004372	Roseibacterium elongatum DSM 19469
1	1	982	40	AHM05156	CP004372	Roseibacterium elongatum DSM 19469
1	1	982	41	AKO96124	CP010855	Marinovum algicola DG 898
1	1	982	41	AKO96492	CP010855	Marinovum algicola DG 898
1	1	982	42	ETX14341	JALZ01000001	Roseivivax halodurans JCM 10272
1	1	982	43	KEJ96770	JAMD01000001	Sulfitobacter pseudonitzschiae
1	1	982	43	KEJ95644	JAMD01000001	Sulfitobacter pseudonitzschiae
1	1	982	43	KEJ94263	JAMD01000001	Sulfitobacter pseudonitzschiae
1	1	982	44	ETX29561	JAME01000001	Roseivivax isoporae LMG 25204
1	1	982	45	KIN60399	JASC01000014	Sulfitobacter noctilucae
1	1	982	45	KIN60586	JASC01000014	Sulfitobacter noctilucae
1	1	982	46	KIN63981	JASD01000008	Sulfitobacter noctilucicola
1	1	982	46	KIN64113	JASD01000008	Sulfitobacter noctilucicola
1	1	982	47	KHA51729	JASE01000005	Sulfitobacter geojensis
1	1	982	47	KHA51833	JASE01000005	Sulfitobacter geojensis
1	1	982	48	KIN70093	JASF01000005	Sulfitobacter donghicola DSW-25 = KCTC 12864 = JCM 14565
1	1	982	48	KIN66761	JASF01000005	Sulfitobacter donghicola DSW-25 = KCTC 12864 = JCM 14565
1	1	982	48	KIN69080	JASF01000005	Sulfitobacter donghicola DSW-25 = KCTC 12864 = JCM 14565
1	1	982	49	KIN71839	JASG01000004	Sulfitobacter guttiformis KCTC 32187
1	1	982	49	KIN73175	JASG01000004	Sulfitobacter guttiformis KCTC 32187
1	1	982	50	KIN79095	JASH01000006	Sulfitobacter mediterraneus KCTC 32188
1	1	982	50	KIN77032	JASH01000006	Sulfitobacter mediterraneus KCTC 32188
1	1	982	51	KGL02611	JHAK01000001	Thalassobacter sp. 16PALIMAR09
1	1	982	51	KGL02774	JHAK01000001	Thalassobacter sp. 16PALIMAR09
1	1	982	51	KGL02205	JHAK01000001	Thalassobacter sp. 16PALIMAR09
1	1	982	52	KGB82289	JQFU01000001	Rhodovulum sp. NI22
1	1	982	52	KGB80575	JQFU01000001	Rhodovulum sp. NI22
1	1	982	52	KGB80432	JQFU01000001	Rhodovulum sp. NI22
1	1	982	53	KIT15979	JYFE01000060	Jannaschia aquimarina
1	1	982	54	EDZ40585	DS995276	Rhodobacteraceae bacterium HTCC2083
1	1	982	54	EDZ41083	DS995276	Rhodobacteraceae bacterium HTCC2083
1	1	982	54	EDZ42222	DS995276	Rhodobacteraceae bacterium HTCC2083
1	1	982	55	EEB84114	DS999213	Roseobacter sp. GAI101
1	1	982	55	EEB84343	DS999213	Roseobacter sp. GAI101
1	1	982	56	EEB71634	DS999054	Ruegeria sp. R11
1	1	982	56	EEB72508	DS999054	Ruegeria sp. R11
1	1	982	56	EEB72626	DS999054	Ruegeria sp. R11
1	1	982	57	EET47647	GG697169	Thalassobium sp. R2A62
1	1	982	57	EET49767	GG697169	Thalassobium sp. R2A62
1	1	982	57	EET49888	GG697169	Thalassobium sp. R2A62
1	1	982	58	2595598259	AINE00001	Albidovulum inexpectatum DSM 12048
1	1	982	59	2595653749	AXIA00002	Albidovulum xiamenense DSM 24422
1	1	982	60	2520216756	CBAE00001	Celeribacter baekdonensis B30
1	1	982	60	2520218903	CBAE00001	Celeribacter baekdonensis B30
1	1	982	61	2616588425	CAES00001	Citreicella aestuarii DSM 22011
1	1	982	61	2616589243	CAES00001	Citreicella aestuarii DSM 22011
1	1	982	61	2616589371	CAES00001	Citreicella aestuarii DSM 22011
1	1	982	62	2616569285	CMAR00001	Citreicella marina DSM 26424
1	1	982	62	2616571445	CMAR00001	Citreicella marina DSM 26424
1	1	982	63	2616616920	CTHI00001	Citreicella thiooxidans DSM 10146
1	1	982	63	2616620123	CTHI00001	Citreicella thiooxidans DSM 10146
1	1	982	63	2616621122	CTHI00001	Citreicella thiooxidans DSM 10146
1	1	982	64	2595615743	DDEN00001	Defluviimonas denitrificans DSM 18921
1	1	982	64	2595616401	DDEN00001	Defluviimonas denitrificans DSM 18921
1	1	982	64	2595617661	DDEN00001	Defluviimonas denitrificans DSM 18921
1	1	982	65	2524482803	DXIA00001	Donghicola xiamenensis DSM 18339
1	1	982	65	2524485069	DXIA00001	Donghicola xiamenensis DSM 18339
1	1	982	65	2524485859	DXIA00001	Donghicola xiamenensis DSM 18339
1	1	982	65	2524485928	DXIA00001	Donghicola xiamenensis DSM 18339
1	1	982	66	2616626677	GAQU00001	Gemmobacter aquatilis DSM 3857
1	1	982	66	2616627386	GAQU00001	Gemmobacter aquatilis DSM 3857
1	1	982	66	2616628196	GAQU00001	Gemmobacter aquatilis DSM 3857
1	1	982	67	2595611354	GCHA00001	Gemmobacter changlensis DSM 18774
1	1	982	67	2595612958	GCHA00001	Gemmobacter changlensis DSM 18774
1	1	982	68	2525538815	GNEC00001	Gemmobacter nectariphilus DSM 15620
1	1	982	69	2595579250	HHAL00001	Huaishuia halophila DSM 26270
1	1	982	70	2595588021	HAES00001	Hwanghaeicola aestuarii DSM 22009
1	1	982	71	2521633960	LAQU00001	Leisingera aquimarina DSM 24565 (scaffold version)
1	1	982	71	2521634104	LAQU00001	Leisingera aquimarina DSM 24565 (scaffold version)
1	1	982	71	2521636891	LAQU00001	Leisingera aquimarina DSM 24565 (scaffold version)
1	1	982	71	2521637433	LAQU00001	Leisingera aquimarina DSM 24565 (scaffold version)
1	1	982	71	2521638189	LAQU00001	Leisingera aquimarina DSM 24565 (scaffold version)
1	1	982	72	2521518028	LNAN00004	Leisingera nanhaiensis NH52F	DSM 24252 (scaffold version)
1	1	982	72	2521518725	LNAN00004	Leisingera nanhaiensis NH52F	DSM 24252 (scaffold version)
1	1	982	72	2521520828	LNAN00004	Leisingera nanhaiensis NH52F	DSM 24252 (scaffold version)
1	1	982	72	2521520939	LNAN00004	Leisingera nanhaiensis NH52F	DSM 24252 (scaffold version)
1	1	982	73	2616594150	LTAE00002	Litorimicrobium taeanense DSM 22007
1	1	982	73	2616594739	LTAE00002	Litorimicrobium taeanense DSM 22007
1	1	982	74	2517497082	LOSP00001	Loktanella sp. SE62
1	1	982	74	2517497597	LOSP00001	Loktanella sp. SE62
1	1	982	75	2521729690	LVES00001	Loktanella vestfoldensis DSM 16212
1	1	982	75	2521730918	LVES00001	Loktanella vestfoldensis DSM 16212
1	1	982	76	2595669243	MALB00001	Mameliella alba DSM 26384
1	1	982	76	2595669261	MALB00001	Mameliella alba DSM 26384
1	1	982	76	2595671600	MALB00001	Mameliella alba DSM 26384
1	1	982	76	2595671712	MALB00001	Mameliella alba DSM 26384
1	1	982	76	2595672005	MALB00001	Mameliella alba DSM 26384
1	1	982	77	2616716280	MPEL00001	Maribius pelagius DSM 26893
1	1	982	78	2598721507	MASP00001	Maribius sp. MOLA 401
1	1	982	79	2599731781	NIGN00001	Nereida ignava DSM 16309
1	1	982	79	2599732781	NIGN00001	Nereida ignava DSM 16309
1	1	982	80	2558681279	ONAN00011	Oceanicola nanhaiensis DSM 18065
1	1	982	80	2558681323	ONAN00011	Oceanicola nanhaiensis DSM 18065
1	1	982	81	2541035264	OCSP00005	Oceanicola sp. HL-35
1	1	982	81	2541035904	OCSP00005	Oceanicola sp. HL-35
1	1	982	82	2616575912	PMAR00001	Palleronia marisminoris DSM 26347
1	1	982	83	2616624311	PAMI00001	Paracoccus aminovorans DSM 8537
1	1	982	83	2616624800	PAMI00001	Paracoccus aminovorans DSM 8537
1	1	982	84	2616636129	PVER00001	Paracoccus versutus DSM 582
1	1	982	84	2616640928	PVER00001	Paracoccus versutus DSM 582
1	1	982	84	2616640940	PVER00001	Paracoccus versutus DSM 582
1	1	982	85	2521658347	PARC00001	Phaeobacter arcticus DSM 23566
1	1	982	85	2521658918	PARC00001	Phaeobacter arcticus DSM 23566
1	1	982	86	2512535494	PCAE00006	Phaeobacter caeruleus 13	DSM 24564
1	1	982	86	2512537642	PCAE00006	Phaeobacter caeruleus 13	DSM 24564
1	1	982	86	2512538452	PCAE00006	Phaeobacter caeruleus 13	DSM 24564
1	1	982	87	2595590390	PFRI00001	Planktotalea frisia DSM 23709
1	1	982	87	2595591117	PFRI00001	Planktotalea frisia DSM 23709
1	1	982	87	2595592147	PFRI00001	Planktotalea frisia DSM 23709
1	1	982	88	2524264680	PFER00001	Pseudorhodobacter ferrugineus DSM 5888
1	1	982	88	2524265250	PFER00001	Pseudorhodobacter ferrugineus DSM 5888
1	1	982	88	2524265490	PFER00001	Pseudorhodobacter ferrugineus DSM 5888
1	1	982	89	2595624824	RBAR00001	Rhodobaca barguzinensis DSM 19920
1	1	982	89	2595626431	RBAR00001	Rhodobaca barguzinensis DSM 19920
1	1	982	90	2606194398	RHSP00004	Rhodobacteraceae sp. HL-91
1	1	982	90	2606194731	RHSP00004	Rhodobacteraceae sp. HL-91
1	1	982	91	2618265387	RSUL00002	Rhodovulum sulfidophilum DSM 1374
1	1	982	92	2595602293	RTHI00001	Roseinatronobacter thiooxidans DSM 13087
1	1	982	92	2595602683	RTHI00001	Roseinatronobacter thiooxidans DSM 13087
1	1	982	93	2521412779	ROSP00006	Roseobacter sp. R2A57
1	1	982	93	2521416041	ROSP00006	Roseobacter sp. R2A57
1	1	982	94	2514311925	RUSP00006	Ruegeria sp. TW15
1	1	982	94	2514312096	RUSP00006	Ruegeria sp. TW15
1	1	982	94	2514312557	RUSP00006	Ruegeria sp. TW15
1	1	982	95	2523944522	SQIA00001	Sediminimonas qiaohouensis DSM 21189
1	1	982	95	2523945138	SQIA00001	Sediminimonas qiaohouensis DSM 21189
1	1	982	96	2616689377	SDUB00001	Sulfitobacter dubius DSM 16472
1	1	982	96	2616689480	SDUB00001	Sulfitobacter dubius DSM 16472
1	1	982	97	2557388995	SUSP00001	Sulfitobacter sp. 20_GPM-1509m
1	1	982	97	2557389705	SUSP00001	Sulfitobacter sp. 20_GPM-1509m
1	1	982	97	2557393514	SUSP00001	Sulfitobacter sp. 20_GPM-1509m
1	1	982	98	2616719597	TAES00001	Thalassobius aestuarii DSM 15283
1	1	982	98	2616719971	TAES00001	Thalassobius aestuarii DSM 15283
1	1	982	99	2616564128	TMUL00002	Tropicibacter multivorans DSM 26470
1	1	982	99	2616564346	TMUL00002	Tropicibacter multivorans DSM 26470
1	1	982	99	2616565979	TMUL00002	Tropicibacter multivorans DSM 26470
1	1	982	100	2616597020	TISO00001	Tropicimonas isoalkanivorans DSM 19548
1	1	982	101	2620433282	RTOL00001	Roseovarius tolerans DSM 11457
1	1	982	101	2620433716	RTOL00001	Roseovarius tolerans DSM 11457
1	1	982	101	2620434918	RTOL00001	Roseovarius tolerans DSM 11457
1	1	982	102	KJS41021	LADY01000064	Roseovarius sp. BRH_c41
1	1	982	102	KJS44415	LADY01000064	Roseovarius sp. BRH_c41
1	1	982	102	KJS44846	LADY01000064	Roseovarius sp. BRH_c41
1	1	982	102	KJS45331	LADY01000064	Roseovarius sp. BRH_c41
1	1	982	103	2620331446	RIND00001	Roseovarius indicus DSM 26383
1	1	982	103	2620332017	RIND00001	Roseovarius indicus DSM 26383
1	1	982	103	2620332487	RIND00001	Roseovarius indicus DSM 26383
1	1	982	103	2620334522	RIND00001	Roseovarius indicus DSM 26383
1	1	982	104	2620456307	RCRA00001	Roseovarius crassostreae DSM 16950
1	1	982	104	2620456947	RCRA00001	Roseovarius crassostreae DSM 16950
1	1	982	105	2622721513	LTAM00001	Loktanella tamlensis DSM 26879
1	1	982	106	2622723575	LKOR00001	Loktanella koreensis DSM 17925
1	1	982	106	2622723774	LKOR00001	Loktanella koreensis DSM 17925
3	983	1725	0	KIC50962	JWLL01000006	Tateyamaria sp. ANG-S1
3	983	1725	0	KIC49801	JWLL01000006	Tateyamaria sp. ANG-S1
3	983	1725	1	EAP77958	AALY01000001	Roseovarius nubinhibens ISM
3	983	1725	1	EAP75364	AALY01000001	Roseovarius nubinhibens ISM
3	983	1725	2	EAQ04883	AAMO01000001	Oceanicola batsensis HTCC2597
3	983	1725	2	EAQ04043	AAMO01000001	Oceanicola batsensis HTCC2597
3	983	1725	3	EAQ07926	AAMS01000002	Loktanella vestfoldensis SKA53
3	983	1725	3	EAQ07520	AAMS01000002	Loktanella vestfoldensis SKA53
3	983	1725	4	EAQ15065	AAMT01000001	Maritimibacter alkaliphilus HTCC2654
3	983	1725	4	EAQ14107	AAMT01000001	Maritimibacter alkaliphilus HTCC2654
3	983	1725	5	EAQ23495	AAMV01000001	Roseovarius sp. 217
3	983	1725	6	EAR52034	CH724108	Oceanicola granulosus HTCC2516
3	983	1725	6	EAR53058	CH724108	Oceanicola granulosus HTCC2516
3	983	1725	7	EAU48234	DS022277	Pelagibaca bermudensis HTCC2601
3	983	1725	7	EAU46396	DS022277	Pelagibaca bermudensis HTCC2601
3	983	1725	8	EAU52505	AATR01000001	Rhodobacterales bacterium HTCC2255
3	983	1725	9	EBA02954	AAXZ01000002	Rhodobacteraceae bacterium HTCC2150
3	983	1725	10	EBA07457	AAYA01000001	Sagittula stellata E-37
3	983	1725	10	EBA08527	AAYA01000001	Sagittula stellata E-37
3	983	1725	11	EBA12986	AAYB01000001	Roseobacter sp. CCS2
3	983	1725	11	EBA14150	AAYB01000001	Roseobacter sp. CCS2
3	983	1725	12	EDM30850	ABCL01000001	Roseovarius sp. TM1035
3	983	1725	13	EDM73132	ABCR01000001	Roseobacter sp. AzwK-3b
3	983	1725	13	EDM69710	ABCR01000001	Roseobacter sp. AzwK-3b
3	983	1725	14	EDQ06327	ABID01000001	Oceanibulbus indolifex HEL-45
3	983	1725	14	EDQ04919	ABID01000001	Oceanibulbus indolifex HEL-45
3	983	1725	15	EEW24904	ACYY01000001	Rhodobacter sp. SW2
3	983	1725	15	EEW24517	ACYY01000001	Rhodobacter sp. SW2
3	983	1725	16	EKE44763	AMGO01000021	Oceaniovalibus guishaninsula JLT2003
3	983	1725	16	EKE43283	AMGO01000021	Oceaniovalibus guishaninsula JLT2003
3	983	1725	17	KIQ68600	KN848374	Wenxinia marina DSM 24838
3	983	1725	17	KIQ71046	KN848374	Wenxinia marina DSM 24838
3	983	1725	18	KGM88884	KN293975	Roseovarius mucosus DSM 17069
3	983	1725	19	EPX81024	AONI01000015	Litoreibacter arenae DSM 19593
3	983	1725	19	EPX77054	AONI01000015	Litoreibacter arenae DSM 19593
3	983	1725	19	EPX77610	AONI01000015	Litoreibacter arenae DSM 19593
3	983	1725	20	EYD73152	APGJ01000007	Loktanella hongkongensis DSM 17492
3	983	1725	20	EYD72285	APGJ01000007	Loktanella hongkongensis DSM 17492
3	983	1725	21	EPX82640	KE557274	Salipiger mucosus DSM 16094
3	983	1725	21	EPX79730	KE557274	Salipiger mucosus DSM 16094
3	983	1725	22	ETW12790	AQQW01000001	Roseivivax atlanticus
3	983	1725	22	ETW11128	AQQW01000001	Roseivivax atlanticus
3	983	1725	23	KEO54350	AUND01000001	Thioclava pacifica DSM 10166
3	983	1725	23	KEO50552	AUND01000001	Thioclava pacifica DSM 10166
3	983	1725	25	KAJ30434	AXZR01000001	Sulfitobacter pontiacus 3SOLIMAR09
3	983	1725	25	KAJ29995	AXZR01000001	Sulfitobacter pontiacus 3SOLIMAR09
3	983	1725	26	ESW62448	AYNO01000005	Rhodobacter sp. CACIA14H1
3	983	1725	27	GAD54355	BATB01000001	Loktanella cinnabarina LL-001
3	983	1725	27	GAD56260	BATB01000001	Loktanella cinnabarina LL-001
3	983	1725	28	AAV93343	CP000031	Ruegeria pomeroyi DSS-3
3	983	1725	28	AAV96173	CP000031	Ruegeria pomeroyi DSS-3
3	983	1725	29	ABA77737	CP000143	Rhodobacter sphaeroides 2.4.1
3	983	1725	29	ABA80398	CP000143	Rhodobacter sphaeroides 2.4.1
3	983	1725	30	ABD53127	CP000264	Jannaschia sp. CCS1
3	983	1725	30	ABD55906	CP000264	Jannaschia sp. CCS1
3	983	1725	31	ABG30137	CP000362	Roseobacter denitrificans OCh 114
3	983	1725	32	ABF64306	CP000377	Ruegeria sp. TM1040
3	983	1725	32	ABF65609	CP000377	Ruegeria sp. TM1040
3	983	1725	33	ABV92571	CP000830	Dinoroseobacter shibae DFL 12 = DSM 16493
3	983	1725	33	ABV95200	CP000830	Dinoroseobacter shibae DFL 12 = DSM 16493
3	983	1725	34	ADE84208	CP001312	Rhodobacter capsulatus SB 1003
3	983	1725	34	ADE87220	CP001312	Rhodobacter capsulatus SB 1003
3	983	1725	35	AEI92482	CP002623	Roseobacter litoralis Och 149
3	983	1725	35	AEI96075	CP002623	Roseobacter litoralis Och 149
3	983	1725	36	AFO90909	CP002976	Phaeobacter inhibens DSM 17395
3	983	1725	36	AFO93135	CP002976	Phaeobacter inhibens DSM 17395
3	983	1725	37	AGI69168	CP003740	Octadecabacter antarcticus 307
3	983	1725	37	AGI70134	CP003740	Octadecabacter antarcticus 307
3	983	1725	38	AGI73303	CP003742	Octadecabacter arcticus 238
3	983	1725	38	AGI74318	CP003742	Octadecabacter arcticus 238
3	983	1725	39	AII88560	CP003984	Planktomarina temperata RCA23
3	983	1725	40	AHM03443	CP004372	Roseibacterium elongatum DSM 19469
3	983	1725	40	AHM05885	CP004372	Roseibacterium elongatum DSM 19469
3	983	1725	41	AKO95876	CP010855	Marinovum algicola DG 898
3	983	1725	41	AKO98715	CP010855	Marinovum algicola DG 898
3	983	1725	42	ETX15893	JALZ01000001	Roseivivax halodurans JCM 10272
3	983	1725	42	ETX14437	JALZ01000001	Roseivivax halodurans JCM 10272
3	983	1725	43	KEJ97053	JAMD01000001	Sulfitobacter pseudonitzschiae
3	983	1725	43	KEJ96587	JAMD01000001	Sulfitobacter pseudonitzschiae
3	983	1725	44	ETX28731	JAME01000001	Roseivivax isoporae LMG 25204
3	983	1725	44	ETX27565	JAME01000001	Roseivivax isoporae LMG 25204
3	983	1725	45	KIN70828	JASC01000014	Sulfitobacter noctilucae
3	983	1725	45	KIN65735	JASC01000014	Sulfitobacter noctilucae
3	983	1725	46	KIN61973	JASD01000008	Sulfitobacter noctilucicola
3	983	1725	46	KIN62814	JASD01000008	Sulfitobacter noctilucicola
3	983	1725	47	KHA50447	JASE01000005	Sulfitobacter geojensis
3	983	1725	47	KHA53413	JASE01000005	Sulfitobacter geojensis
3	983	1725	48	KIN67909	JASF01000005	Sulfitobacter donghicola DSW-25 = KCTC 12864 = JCM 14565
3	983	1725	48	KIN68674	JASF01000005	Sulfitobacter donghicola DSW-25 = KCTC 12864 = JCM 14565
3	983	1725	49	KIN73649	JASG01000004	Sulfitobacter guttiformis KCTC 32187
3	983	1725	49	KIN74416	JASG01000004	Sulfitobacter guttiformis KCTC 32187
3	983	1725	50	KIN78875	JASH01000006	Sulfitobacter mediterraneus KCTC 32188
3	983	1725	50	KIN77628	JASH01000006	Sulfitobacter mediterraneus KCTC 32188
3	983	1725	51	KGL03049	JHAK01000001	Thalassobacter sp. 16PALIMAR09
3	983	1725	51	KGL00621	JHAK01000001	Thalassobacter sp. 16PALIMAR09
3	983	1725	52	KGB83740	JQFU01000001	Rhodovulum sp. NI22
3	983	1725	52	KGB83452	JQFU01000001	Rhodovulum sp. NI22
3	983	1725	53	KIT16911	JYFE01000060	Jannaschia aquimarina
3	983	1725	53	KIT15092	JYFE01000060	Jannaschia aquimarina
3	983	1725	54	EDZ40918	DS995276	Rhodobacteraceae bacterium HTCC2083
3	983	1725	54	EDZ43280	DS995276	Rhodobacteraceae bacterium HTCC2083
3	983	1725	55	EEB83332	DS999213	Roseobacter sp. GAI101
3	983	1725	55	EEB86021	DS999213	Roseobacter sp. GAI101
3	983	1725	56	EEB69534	DS999054	Ruegeria sp. R11
3	983	1725	56	EEB71079	DS999054	Ruegeria sp. R11
3	983	1725	57	EET48566	GG697169	Thalassobium sp. R2A62
3	983	1725	57	EET49438	GG697169	Thalassobium sp. R2A62
3	983	1725	58	2595598038	AINE00001	Albidovulum inexpectatum DSM 12048
3	983	1725	58	2595598515	AINE00001	Albidovulum inexpectatum DSM 12048
3	983	1725	59	2595654484	AXIA00002	Albidovulum xiamenense DSM 24422
3	983	1725	59	2595655842	AXIA00002	Albidovulum xiamenense DSM 24422
3	983	1725	60	2520216699	CBAE00001	Celeribacter baekdonensis B30
3	983	1725	60	2520219343	CBAE00001	Celeribacter baekdonensis B30
3	983	1725	61	2616587559	CAES00001	Citreicella aestuarii DSM 22011
3	983	1725	61	2616587783	CAES00001	Citreicella aestuarii DSM 22011
3	983	1725	62	2616567788	CMAR00001	Citreicella marina DSM 26424
3	983	1725	62	2616568509	CMAR00001	Citreicella marina DSM 26424
3	983	1725	62	2616568510	CMAR00001	Citreicella marina DSM 26424
3	983	1725	62	2616569890	CMAR00001	Citreicella marina DSM 26424
3	983	1725	63	2616616891	CTHI00001	Citreicella thiooxidans DSM 10146
3	983	1725	63	2616617114	CTHI00001	Citreicella thiooxidans DSM 10146
3	983	1725	63	2616620035	CTHI00001	Citreicella thiooxidans DSM 10146
3	983	1725	64	2595616441	DDEN00001	Defluviimonas denitrificans DSM 18921
3	983	1725	64	2595617511	DDEN00001	Defluviimonas denitrificans DSM 18921
3	983	1725	65	2524483854	DXIA00001	Donghicola xiamenensis DSM 18339
3	983	1725	65	2524484792	DXIA00001	Donghicola xiamenensis DSM 18339
3	983	1725	66	2616625832	GAQU00001	Gemmobacter aquatilis DSM 3857
3	983	1725	66	2616627913	GAQU00001	Gemmobacter aquatilis DSM 3857
3	983	1725	67	2595611047	GCHA00001	Gemmobacter changlensis DSM 18774
3	983	1725	67	2595612241	GCHA00001	Gemmobacter changlensis DSM 18774
3	983	1725	68	2525538416	GNEC00001	Gemmobacter nectariphilus DSM 15620
3	983	1725	68	2525540529	GNEC00001	Gemmobacter nectariphilus DSM 15620
3	983	1725	69	2595578003	HHAL00001	Huaishuia halophila DSM 26270
3	983	1725	69	2595579961	HHAL00001	Huaishuia halophila DSM 26270
3	983	1725	70	2595585819	HAES00001	Hwanghaeicola aestuarii DSM 22009
3	983	1725	70	2595587722	HAES00001	Hwanghaeicola aestuarii DSM 22009
3	983	1725	71	2521634317	LAQU00001	Leisingera aquimarina DSM 24565 (scaffold version)
3	983	1725	71	2521637034	LAQU00001	Leisingera aquimarina DSM 24565 (scaffold version)
3	983	1725	72	2521518530	LNAN00004	Leisingera nanhaiensis NH52F	DSM 24252 (scaffold version)
3	983	1725	72	2521519442	LNAN00004	Leisingera nanhaiensis NH52F	DSM 24252 (scaffold version)
3	983	1725	72	2521521138	LNAN00004	Leisingera nanhaiensis NH52F	DSM 24252 (scaffold version)
3	983	1725	73	2616593640	LTAE00002	Litorimicrobium taeanense DSM 22007
3	983	1725	73	2616594671	LTAE00002	Litorimicrobium taeanense DSM 22007
3	983	1725	74	2517495805	LOSP00001	Loktanella sp. SE62
3	983	1725	74	2517497225	LOSP00001	Loktanella sp. SE62
3	983	1725	75	2521728329	LVES00001	Loktanella vestfoldensis DSM 16212
3	983	1725	75	2521730250	LVES00001	Loktanella vestfoldensis DSM 16212
3	983	1725	76	2595668885	MALB00001	Mameliella alba DSM 26384
3	983	1725	76	2595670616	MALB00001	Mameliella alba DSM 26384
3	983	1725	77	2616715423	MPEL00001	Maribius pelagius DSM 26893
3	983	1725	77	2616716915	MPEL00001	Maribius pelagius DSM 26893
3	983	1725	78	2598718359	MASP00001	Maribius sp. MOLA 401
3	983	1725	78	2598718884	MASP00001	Maribius sp. MOLA 401
3	983	1725	79	2599731480	NIGN00001	Nereida ignava DSM 16309
3	983	1725	79	2599733651	NIGN00001	Nereida ignava DSM 16309
3	983	1725	80	2558679229	ONAN00011	Oceanicola nanhaiensis DSM 18065
3	983	1725	80	2558679788	ONAN00011	Oceanicola nanhaiensis DSM 18065
3	983	1725	81	2541033918	OCSP00005	Oceanicola sp. HL-35
3	983	1725	81	2541034993	OCSP00005	Oceanicola sp. HL-35
3	983	1725	82	2616574727	PMAR00001	Palleronia marisminoris DSM 26347
3	983	1725	82	2616575073	PMAR00001	Palleronia marisminoris DSM 26347
3	983	1725	82	2616575305	PMAR00001	Palleronia marisminoris DSM 26347
3	983	1725	83	2616621708	PAMI00001	Paracoccus aminovorans DSM 8537
3	983	1725	83	2616622178	PAMI00001	Paracoccus aminovorans DSM 8537
3	983	1725	84	2616635955	PVER00001	Paracoccus versutus DSM 582
3	983	1725	84	2616639087	PVER00001	Paracoccus versutus DSM 582
3	983	1725	85	2521658716	PARC00001	Phaeobacter arcticus DSM 23566
3	983	1725	85	2521661297	PARC00001	Phaeobacter arcticus DSM 23566
3	983	1725	86	2512535626	PCAE00006	Phaeobacter caeruleus 13	DSM 24564
3	983	1725	86	2512537395	PCAE00006	Phaeobacter caeruleus 13	DSM 24564
3	983	1725	87	2595591777	PFRI00001	Planktotalea frisia DSM 23709
3	983	1725	87	2595593179	PFRI00001	Planktotalea frisia DSM 23709
3	983	1725	88	2524263839	PFER00001	Pseudorhodobacter ferrugineus DSM 5888
3	983	1725	88	2524265429	PFER00001	Pseudorhodobacter ferrugineus DSM 5888
3	983	1725	89	2595625642	RBAR00001	Rhodobaca barguzinensis DSM 19920
3	983	1725	89	2595627050	RBAR00001	Rhodobaca barguzinensis DSM 19920
3	983	1725	90	2606193351	RHSP00004	Rhodobacteraceae sp. HL-91
3	983	1725	91	2618263584	RSUL00002	Rhodovulum sulfidophilum DSM 1374
3	983	1725	92	2595600968	RTHI00001	Roseinatronobacter thiooxidans DSM 13087
3	983	1725	92	2595601832	RTHI00001	Roseinatronobacter thiooxidans DSM 13087
3	983	1725	93	2521413764	ROSP00006	Roseobacter sp. R2A57
3	983	1725	93	2521416573	ROSP00006	Roseobacter sp. R2A57
3	983	1725	94	2514310715	RUSP00006	Ruegeria sp. TW15
3	983	1725	94	2514313513	RUSP00006	Ruegeria sp. TW15
3	983	1725	95	2523944654	SQIA00001	Sediminimonas qiaohouensis DSM 21189
3	983	1725	95	2523944832	SQIA00001	Sediminimonas qiaohouensis DSM 21189
3	983	1725	96	2616690810	SDUB00001	Sulfitobacter dubius DSM 16472
3	983	1725	96	2616691416	SDUB00001	Sulfitobacter dubius DSM 16472
3	983	1725	97	2557389514	SUSP00001	Sulfitobacter sp. 20_GPM-1509m
3	983	1725	97	2557390825	SUSP00001	Sulfitobacter sp. 20_GPM-1509m
3	983	1725	98	2616721086	TAES00001	Thalassobius aestuarii DSM 15283
3	983	1725	98	2616721114	TAES00001	Thalassobius aestuarii DSM 15283
3	983	1725	99	2616563596	TMUL00002	Tropicibacter multivorans DSM 26470
3	983	1725	99	2616564032	TMUL00002	Tropicibacter multivorans DSM 26470
3	983	1725	100	2616598877	TISO00001	Tropicimonas isoalkanivorans DSM 19548
3	983	1725	101	2620435246	RTOL00001	Roseovarius tolerans DSM 11457
3	983	1725	101	2620436145	RTOL00001	Roseovarius tolerans DSM 11457
3	983	1725	102	KJS42686	LADY01000064	Roseovarius sp. BRH_c41
3	983	1725	103	2620330901	RIND00001	Roseovarius indicus DSM 26383
3	983	1725	103	2620334197	RIND00001	Roseovarius indicus DSM 26383
3	983	1725	104	2620454204	RCRA00001	Roseovarius crassostreae DSM 16950
3	983	1725	104	2620455088	RCRA00001	Roseovarius crassostreae DSM 16950
3	983	1725	105	2622721786	LTAM00001	Loktanella tamlensis DSM 26879
3	983	1725	105	2622722508	LTAM00001	Loktanella tamlensis DSM 26879
3	983	1725	106	2622723494	LKOR00001	Loktanella koreensis DSM 17925
3	983	1725	106	2622726079	LKOR00001	Loktanella koreensis DSM 17925
10	241377	241444	0	KIC50111	JWLL01000006	Tateyamaria sp. ANG-S1
10	241377	241444	1	EAP77763	AALY01000001	Roseovarius nubinhibens ISM
10	241377	241444	2	EAQ01739	AAMO01000001	Oceanicola batsensis HTCC2597
10	241377	241444	3	EAQ07840	AAMS01000002	Loktanella vestfoldensis SKA53
10	241377	241444	3	EAQ07841	AAMS01000002	Loktanella vestfoldensis SKA53
10	241377	241444	4	EAQ12722	AAMT01000001	Maritimibacter alkaliphilus HTCC2654
10	241377	241444	5	EAQ27570	AAMV01000001	Roseovarius sp. 217
10	241377	241444	5	EAQ26177	AAMV01000001	Roseovarius sp. 217
10	241377	241444	6	EAR49581	CH724108	Oceanicola granulosus HTCC2516
10	241377	241444	7	EAU46058	DS022277	Pelagibaca bermudensis HTCC2601
10	241377	241444	7	EAU44928	DS022277	Pelagibaca bermudensis HTCC2601
10	241377	241444	9	EBA04880	AAXZ01000002	Rhodobacteraceae bacterium HTCC2150
10	241377	241444	10	EBA07542	AAYA01000001	Sagittula stellata E-37
10	241377	241444	10	EBA07543	AAYA01000001	Sagittula stellata E-37
10	241377	241444	11	EBA13415	AAYB01000001	Roseobacter sp. CCS2
10	241377	241444	11	EBA13416	AAYB01000001	Roseobacter sp. CCS2
10	241377	241444	12	EDM32356	ABCL01000001	Roseovarius sp. TM1035
10	241377	241444	12	EDM31393	ABCL01000001	Roseovarius sp. TM1035
10	241377	241444	13	EDM70174	ABCR01000001	Roseobacter sp. AzwK-3b
10	241377	241444	13	EDM70177	ABCR01000001	Roseobacter sp. AzwK-3b
10	241377	241444	14	EDQ05880	ABID01000001	Oceanibulbus indolifex HEL-45
10	241377	241444	14	EDQ05892	ABID01000001	Oceanibulbus indolifex HEL-45
10	241377	241444	15	EEW26112	ACYY01000001	Rhodobacter sp. SW2
10	241377	241444	16	EKE43914	AMGO01000021	Oceaniovalibus guishaninsula JLT2003
10	241377	241444	17	KIQ71307	KN848374	Wenxinia marina DSM 24838
10	241377	241444	17	KIQ70477	KN848374	Wenxinia marina DSM 24838
10	241377	241444	17	KIQ69254	KN848374	Wenxinia marina DSM 24838
10	241377	241444	18	KGM88353	KN293975	Roseovarius mucosus DSM 17069
10	241377	241444	18	KGM87612	KN293975	Roseovarius mucosus DSM 17069
10	241377	241444	19	EPX81728	AONI01000015	Litoreibacter arenae DSM 19593
10	241377	241444	20	EYD70461	APGJ01000007	Loktanella hongkongensis DSM 17492
10	241377	241444	20	EYD72193	APGJ01000007	Loktanella hongkongensis DSM 17492
10	241377	241444	20	EYD70911	APGJ01000007	Loktanella hongkongensis DSM 17492
10	241377	241444	21	EPX85253	KE557274	Salipiger mucosus DSM 16094
10	241377	241444	22	ETW13166	AQQW01000001	Roseivivax atlanticus
10	241377	241444	25	KAJ30770	AXZR01000001	Sulfitobacter pontiacus 3SOLIMAR09
10	241377	241444	25	KAJ30781	AXZR01000001	Sulfitobacter pontiacus 3SOLIMAR09
10	241377	241444	26	ESW60810	AYNO01000005	Rhodobacter sp. CACIA14H1
10	241377	241444	27	GAD55299	BATB01000001	Loktanella cinnabarina LL-001
10	241377	241444	27	GAD55656	BATB01000001	Loktanella cinnabarina LL-001
10	241377	241444	27	GAD57637	BATB01000001	Loktanella cinnabarina LL-001
10	241377	241444	29	ABA79766	CP000143	Rhodobacter sphaeroides 2.4.1
10	241377	241444	30	ABD56542	CP000264	Jannaschia sp. CCS1
10	241377	241444	31	ABG30880	CP000362	Roseobacter denitrificans OCh 114
10	241377	241444	31	ABG31042	CP000362	Roseobacter denitrificans OCh 114
10	241377	241444	32	ABF63807	CP000377	Ruegeria sp. TM1040
10	241377	241444	33	ABV91758	CP000830	Dinoroseobacter shibae DFL 12 = DSM 16493
10	241377	241444	33	ABV93955	CP000830	Dinoroseobacter shibae DFL 12 = DSM 16493
10	241377	241444	34	ADE86865	CP001312	Rhodobacter capsulatus SB 1003
10	241377	241444	35	AEI95324	CP002623	Roseobacter litoralis Och 149
10	241377	241444	35	AEI95488	CP002623	Roseobacter litoralis Och 149
10	241377	241444	36	AFO90826	CP002976	Phaeobacter inhibens DSM 17395
10	241377	241444	36	AFO92304	CP002976	Phaeobacter inhibens DSM 17395
10	241377	241444	37	AGI67447	CP003740	Octadecabacter antarcticus 307
10	241377	241444	37	AGI69460	CP003740	Octadecabacter antarcticus 307
10	241377	241444	38	AGI73114	CP003742	Octadecabacter arcticus 238
10	241377	241444	39	AII87133	CP003984	Planktomarina temperata RCA23
10	241377	241444	40	AHM02939	CP004372	Roseibacterium elongatum DSM 19469
10	241377	241444	40	AHM02940	CP004372	Roseibacterium elongatum DSM 19469
10	241377	241444	41	AKO97861	CP010855	Marinovum algicola DG 898
10	241377	241444	42	ETX16273	JALZ01000001	Roseivivax halodurans JCM 10272
10	241377	241444	42	ETX15199	JALZ01000001	Roseivivax halodurans JCM 10272
10	241377	241444	42	ETX11958	JALZ01000001	Roseivivax halodurans JCM 10272
10	241377	241444	43	KEJ95467	JAMD01000001	Sulfitobacter pseudonitzschiae
10	241377	241444	44	ETX29915	JAME01000001	Roseivivax isoporae LMG 25204
10	241377	241444	44	ETX27030	JAME01000001	Roseivivax isoporae LMG 25204
10	241377	241444	45	KIN75032	JASC01000014	Sulfitobacter noctilucae
10	241377	241444	46	KIN63316	JASD01000008	Sulfitobacter noctilucicola
10	241377	241444	47	KHA51103	JASE01000005	Sulfitobacter geojensis
10	241377	241444	47	KHA53672	JASE01000005	Sulfitobacter geojensis
10	241377	241444	48	KIN67299	JASF01000005	Sulfitobacter donghicola DSW-25 = KCTC 12864 = JCM 14565
10	241377	241444	49	KIN73877	JASG01000004	Sulfitobacter guttiformis KCTC 32187
10	241377	241444	49	KIN74893	JASG01000004	Sulfitobacter guttiformis KCTC 32187
10	241377	241444	50	KIN77909	JASH01000006	Sulfitobacter mediterraneus KCTC 32188
10	241377	241444	50	KIN75929	JASH01000006	Sulfitobacter mediterraneus KCTC 32188
10	241377	241444	51	KGL01839	JHAK01000001	Thalassobacter sp. 16PALIMAR09
10	241377	241444	52	KGB83403	JQFU01000001	Rhodovulum sp. NI22
10	241377	241444	53	KIT15645	JYFE01000060	Jannaschia aquimarina
10	241377	241444	53	KIT14447	JYFE01000060	Jannaschia aquimarina
10	241377	241444	54	EDZ42573	DS995276	Rhodobacteraceae bacterium HTCC2083
10	241377	241444	55	EEB84023	DS999213	Roseobacter sp. GAI101
10	241377	241444	55	EEB85286	DS999213	Roseobacter sp. GAI101
10	241377	241444	55	EEB85909	DS999213	Roseobacter sp. GAI101
10	241377	241444	57	EET49502	GG697169	Thalassobium sp. R2A62
10	241377	241444	58	2595598931	AINE00001	Albidovulum inexpectatum DSM 12048
10	241377	241444	60	2520219763	CBAE00001	Celeribacter baekdonensis B30
10	241377	241444	61	2616589344	CAES00001	Citreicella aestuarii DSM 22011
10	241377	241444	61	2616590048	CAES00001	Citreicella aestuarii DSM 22011
10	241377	241444	62	2616567883	CMAR00001	Citreicella marina DSM 26424
10	241377	241444	63	2616619938	CTHI00001	Citreicella thiooxidans DSM 10146
10	241377	241444	63	2616620757	CTHI00001	Citreicella thiooxidans DSM 10146
10	241377	241444	64	2595616413	DDEN00001	Defluviimonas denitrificans DSM 18921
10	241377	241444	65	2524486299	DXIA00001	Donghicola xiamenensis DSM 18339
10	241377	241444	66	2616628119	GAQU00001	Gemmobacter aquatilis DSM 3857
10	241377	241444	67	2595612280	GCHA00001	Gemmobacter changlensis DSM 18774
10	241377	241444	68	2525541554	GNEC00001	Gemmobacter nectariphilus DSM 15620
10	241377	241444	69	2595577823	HHAL00001	Huaishuia halophila DSM 26270
10	241377	241444	70	2595588614	HAES00001	Hwanghaeicola aestuarii DSM 22009
10	241377	241444	70	2595589245	HAES00001	Hwanghaeicola aestuarii DSM 22009
10	241377	241444	71	2521634499	LAQU00001	Leisingera aquimarina DSM 24565 (scaffold version)
10	241377	241444	72	2521520156	LNAN00004	Leisingera nanhaiensis NH52F	DSM 24252 (scaffold version)
10	241377	241444	73	2616592031	LTAE00002	Litorimicrobium taeanense DSM 22007
10	241377	241444	73	2616592050	LTAE00002	Litorimicrobium taeanense DSM 22007
10	241377	241444	74	2517496587	LOSP00001	Loktanella sp. SE62
10	241377	241444	74	2517496588	LOSP00001	Loktanella sp. SE62
10	241377	241444	75	2521728897	LVES00001	Loktanella vestfoldensis DSM 16212
10	241377	241444	75	2521728898	LVES00001	Loktanella vestfoldensis DSM 16212
10	241377	241444	76	2595671445	MALB00001	Mameliella alba DSM 26384
10	241377	241444	77	2616714083	MPEL00001	Maribius pelagius DSM 26893
10	241377	241444	78	2598720825	MASP00001	Maribius sp. MOLA 401
10	241377	241444	79	2599732812	NIGN00001	Nereida ignava DSM 16309
10	241377	241444	80	2558679162	ONAN00011	Oceanicola nanhaiensis DSM 18065
10	241377	241444	80	2558680151	ONAN00011	Oceanicola nanhaiensis DSM 18065
10	241377	241444	80	2558681124	ONAN00011	Oceanicola nanhaiensis DSM 18065
10	241377	241444	81	2541033072	OCSP00005	Oceanicola sp. HL-35
10	241377	241444	81	2541033074	OCSP00005	Oceanicola sp. HL-35
10	241377	241444	82	2616573566	PMAR00001	Palleronia marisminoris DSM 26347
10	241377	241444	82	2616576162	PMAR00001	Palleronia marisminoris DSM 26347
10	241377	241444	85	2521658056	PARC00001	Phaeobacter arcticus DSM 23566
10	241377	241444	85	2521660758	PARC00001	Phaeobacter arcticus DSM 23566
10	241377	241444	86	2512537187	PCAE00006	Phaeobacter caeruleus 13	DSM 24564
10	241377	241444	87	2595592351	PFRI00001	Planktotalea frisia DSM 23709
10	241377	241444	88	2524265126	PFER00001	Pseudorhodobacter ferrugineus DSM 5888
10	241377	241444	89	2595625662	RBAR00001	Rhodobaca barguzinensis DSM 19920
10	241377	241444	90	2606192334	RHSP00004	Rhodobacteraceae sp. HL-91
10	241377	241444	91	2618266240	RSUL00002	Rhodovulum sulfidophilum DSM 1374
10	241377	241444	91	2618266258	RSUL00002	Rhodovulum sulfidophilum DSM 1374
10	241377	241444	92	2595600948	RTHI00001	Roseinatronobacter thiooxidans DSM 13087
10	241377	241444	93	2521413276	ROSP00006	Roseobacter sp. R2A57
10	241377	241444	93	2521416064	ROSP00006	Roseobacter sp. R2A57
10	241377	241444	94	2514309853	RUSP00006	Ruegeria sp. TW15
10	241377	241444	95	2523944688	SQIA00001	Sediminimonas qiaohouensis DSM 21189
10	241377	241444	95	2523945397	SQIA00001	Sediminimonas qiaohouensis DSM 21189
10	241377	241444	96	2616691871	SDUB00001	Sulfitobacter dubius DSM 16472
10	241377	241444	96	2616691883	SDUB00001	Sulfitobacter dubius DSM 16472
10	241377	241444	97	2557390309	SUSP00001	Sulfitobacter sp. 20_GPM-1509m
10	241377	241444	99	2616564224	TMUL00002	Tropicibacter multivorans DSM 26470
10	241377	241444	99	2616565601	TMUL00002	Tropicibacter multivorans DSM 26470
10	241377	241444	99	2616566195	TMUL00002	Tropicibacter multivorans DSM 26470
10	241377	241444	100	2616597527	TISO00001	Tropicimonas isoalkanivorans DSM 19548
10	241377	241444	100	2616599731	TISO00001	Tropicimonas isoalkanivorans DSM 19548
10	241377	241444	101	2620434444	RTOL00001	Roseovarius tolerans DSM 11457
10	241377	241444	101	2620434482	RTOL00001	Roseovarius tolerans DSM 11457
10	241377	241444	102	KJS41042	LADY01000064	Roseovarius sp. BRH_c41
10	241377	241444	102	KJS43455	LADY01000064	Roseovarius sp. BRH_c41
10	241377	241444	102	KJS44394	LADY01000064	Roseovarius sp. BRH_c41
10	241377	241444	103	2620334323	RIND00001	Roseovarius indicus DSM 26383
10	241377	241444	104	2620454370	RCRA00001	Roseovarius crassostreae DSM 16950
10	241377	241444	105	2622720019	LTAM00001	Loktanella tamlensis DSM 26879
10	241377	241444	105	2622720020	LTAM00001	Loktanella tamlensis DSM 26879
10	241377	241444	106	2622723297	LKOR00001	Loktanella koreensis DSM 17925
10	241377	241444	106	2622723298	LKOR00001	Loktanella koreensis DSM 17925
10	241377	241444	106	2622726577	LKOR00001	Loktanella koreensis DSM 17925
12	1726	2363	0	KIC49723	JWLL01000006	Tateyamaria sp. ANG-S1
12	1726	2363	0	KIC47881	JWLL01000006	Tateyamaria sp. ANG-S1
12	1726	2363	1	EAP76292	AALY01000001	Roseovarius nubinhibens ISM
12	1726	2363	2	EAQ03891	AAMO01000001	Oceanicola batsensis HTCC2597
12	1726	2363	3	EAQ08199	AAMS01000002	Loktanella vestfoldensis SKA53
12	1726	2363	3	EAQ07632	AAMS01000002	Loktanella vestfoldensis SKA53
12	1726	2363	4	EAQ12556	AAMT01000001	Maritimibacter alkaliphilus HTCC2654
12	1726	2363	5	EAQ26888	AAMV01000001	Roseovarius sp. 217
12	1726	2363	5	EAQ27301	AAMV01000001	Roseovarius sp. 217
12	1726	2363	6	EAR50619	CH724108	Oceanicola granulosus HTCC2516
12	1726	2363	7	EAU44852	DS022277	Pelagibaca bermudensis HTCC2601
12	1726	2363	8	EAU52449	AATR01000001	Rhodobacterales bacterium HTCC2255
12	1726	2363	9	EBA02554	AAXZ01000002	Rhodobacteraceae bacterium HTCC2150
12	1726	2363	10	EBA08160	AAYA01000001	Sagittula stellata E-37
12	1726	2363	11	EBA13878	AAYB01000001	Roseobacter sp. CCS2
12	1726	2363	11	EBA11216	AAYB01000001	Roseobacter sp. CCS2
12	1726	2363	12	EDM32199	ABCL01000001	Roseovarius sp. TM1035
12	1726	2363	12	EDM31881	ABCL01000001	Roseovarius sp. TM1035
12	1726	2363	13	EDM71591	ABCR01000001	Roseobacter sp. AzwK-3b
12	1726	2363	13	EDM70861	ABCR01000001	Roseobacter sp. AzwK-3b
12	1726	2363	14	EDQ06511	ABID01000001	Oceanibulbus indolifex HEL-45
12	1726	2363	15	EEW26251	ACYY01000001	Rhodobacter sp. SW2
12	1726	2363	16	EKE44594	AMGO01000021	Oceaniovalibus guishaninsula JLT2003
12	1726	2363	17	KIQ71135	KN848374	Wenxinia marina DSM 24838
12	1726	2363	18	KGM86904	KN293975	Roseovarius mucosus DSM 17069
12	1726	2363	18	KGM88780	KN293975	Roseovarius mucosus DSM 17069
12	1726	2363	19	EPX77477	AONI01000015	Litoreibacter arenae DSM 19593
12	1726	2363	20	EYD73281	APGJ01000007	Loktanella hongkongensis DSM 17492
12	1726	2363	21	EPX76000	KE557274	Salipiger mucosus DSM 16094
12	1726	2363	22	ETW12378	AQQW01000001	Roseivivax atlanticus
12	1726	2363	23	KEO54435	AUND01000001	Thioclava pacifica DSM 10166
12	1726	2363	25	KAJ30546	AXZR01000001	Sulfitobacter pontiacus 3SOLIMAR09
12	1726	2363	26	ESW62373	AYNO01000005	Rhodobacter sp. CACIA14H1
12	1726	2363	26	ESW59528	AYNO01000005	Rhodobacter sp. CACIA14H1
12	1726	2363	27	GAD54784	BATB01000001	Loktanella cinnabarina LL-001
12	1726	2363	28	AAV93567	CP000031	Ruegeria pomeroyi DSS-3
12	1726	2363	29	ABA79426	CP000143	Rhodobacter sphaeroides 2.4.1
12	1726	2363	29	ABA80318	CP000143	Rhodobacter sphaeroides 2.4.1
12	1726	2363	30	ABD53005	CP000264	Jannaschia sp. CCS1
12	1726	2363	30	ABD53087	CP000264	Jannaschia sp. CCS1
12	1726	2363	31	ABG29836	CP000362	Roseobacter denitrificans OCh 114
12	1726	2363	31	ABG30253	CP000362	Roseobacter denitrificans OCh 114
12	1726	2363	32	ABF65652	CP000377	Ruegeria sp. TM1040
12	1726	2363	33	ABV95027	CP000830	Dinoroseobacter shibae DFL 12 = DSM 16493
12	1726	2363	33	ABV95259	CP000830	Dinoroseobacter shibae DFL 12 = DSM 16493
12	1726	2363	34	ADE84461	CP001312	Rhodobacter capsulatus SB 1003
12	1726	2363	34	ADE87186	CP001312	Rhodobacter capsulatus SB 1003
12	1726	2363	35	AEI96370	CP002623	Roseobacter litoralis Och 149
12	1726	2363	35	AEI95955	CP002623	Roseobacter litoralis Och 149
12	1726	2363	36	AFO93053	CP002976	Phaeobacter inhibens DSM 17395
12	1726	2363	37	AGI69931	CP003740	Octadecabacter antarcticus 307
12	1726	2363	38	AGI74541	CP003742	Octadecabacter arcticus 238
12	1726	2363	39	AII86003	CP003984	Planktomarina temperata RCA23
12	1726	2363	39	AII88471	CP003984	Planktomarina temperata RCA23
12	1726	2363	40	AHM03484	CP004372	Roseibacterium elongatum DSM 19469
12	1726	2363	40	AHM03595	CP004372	Roseibacterium elongatum DSM 19469
12	1726	2363	41	AKO98479	CP010855	Marinovum algicola DG 898
12	1726	2363	42	ETX15786	JALZ01000001	Roseivivax halodurans JCM 10272
12	1726	2363	42	ETX14970	JALZ01000001	Roseivivax halodurans JCM 10272
12	1726	2363	43	KEJ96891	JAMD01000001	Sulfitobacter pseudonitzschiae
12	1726	2363	44	ETX29617	JAME01000001	Roseivivax isoporae LMG 25204
12	1726	2363	44	ETX27989	JAME01000001	Roseivivax isoporae LMG 25204
12	1726	2363	45	KIN65610	JASC01000014	Sulfitobacter noctilucae
12	1726	2363	46	KIN70030	JASD01000008	Sulfitobacter noctilucicola
12	1726	2363	46	KIN62630	JASD01000008	Sulfitobacter noctilucicola
12	1726	2363	47	KHA50276	JASE01000005	Sulfitobacter geojensis
12	1726	2363	48	KIN68003	JASF01000005	Sulfitobacter donghicola DSW-25 = KCTC 12864 = JCM 14565
12	1726	2363	49	KIN75493	JASG01000004	Sulfitobacter guttiformis KCTC 32187
12	1726	2363	49	KIN74309	JASG01000004	Sulfitobacter guttiformis KCTC 32187
12	1726	2363	50	KIN78716	JASH01000006	Sulfitobacter mediterraneus KCTC 32188
12	1726	2363	51	KGL01430	JHAK01000001	Thalassobacter sp. 16PALIMAR09
12	1726	2363	51	KGL00660	JHAK01000001	Thalassobacter sp. 16PALIMAR09
12	1726	2363	52	KGB83285	JQFU01000001	Rhodovulum sp. NI22
12	1726	2363	53	KIT17002	JYFE01000060	Jannaschia aquimarina
12	1726	2363	54	EDZ41299	DS995276	Rhodobacteraceae bacterium HTCC2083
12	1726	2363	54	EDZ43345	DS995276	Rhodobacteraceae bacterium HTCC2083
12	1726	2363	55	EEB83367	DS999213	Roseobacter sp. GAI101
12	1726	2363	56	EEB71473	DS999054	Ruegeria sp. R11
12	1726	2363	57	EET46424	GG697169	Thalassobium sp. R2A62
12	1726	2363	57	EET47880	GG697169	Thalassobium sp. R2A62
12	1726	2363	58	2595597871	AINE00001	Albidovulum inexpectatum DSM 12048
12	1726	2363	59	2595654860	AXIA00002	Albidovulum xiamenense DSM 24422
12	1726	2363	60	2520216628	CBAE00001	Celeribacter baekdonensis B30
12	1726	2363	61	2616587442	CAES00001	Citreicella aestuarii DSM 22011
12	1726	2363	62	2616569029	CMAR00001	Citreicella marina DSM 26424
12	1726	2363	63	2616618181	CTHI00001	Citreicella thiooxidans DSM 10146
12	1726	2363	64	2595617331	DDEN00001	Defluviimonas denitrificans DSM 18921
12	1726	2363	65	2524483942	DXIA00001	Donghicola xiamenensis DSM 18339
12	1726	2363	66	2616626086	GAQU00001	Gemmobacter aquatilis DSM 3857
12	1726	2363	67	2595611139	GCHA00001	Gemmobacter changlensis DSM 18774
12	1726	2363	67	2595612586	GCHA00001	Gemmobacter changlensis DSM 18774
12	1726	2363	68	2525538856	GNEC00001	Gemmobacter nectariphilus DSM 15620
12	1726	2363	69	2595581264	HHAL00001	Huaishuia halophila DSM 26270
12	1726	2363	70	2595588962	HAES00001	Hwanghaeicola aestuarii DSM 22009
12	1726	2363	71	2521634232	LAQU00001	Leisingera aquimarina DSM 24565 (scaffold version)
12	1726	2363	72	2521519646	LNAN00004	Leisingera nanhaiensis NH52F	DSM 24252 (scaffold version)
12	1726	2363	73	2616592566	LTAE00002	Litorimicrobium taeanense DSM 22007
12	1726	2363	74	2517495913	LOSP00001	Loktanella sp. SE62
12	1726	2363	74	2517496035	LOSP00001	Loktanella sp. SE62
12	1726	2363	75	2521728465	LVES00001	Loktanella vestfoldensis DSM 16212
12	1726	2363	75	2521729537	LVES00001	Loktanella vestfoldensis DSM 16212
12	1726	2363	76	2595668669	MALB00001	Mameliella alba DSM 26384
12	1726	2363	76	2595672036	MALB00001	Mameliella alba DSM 26384
12	1726	2363	77	2616715704	MPEL00001	Maribius pelagius DSM 26893
12	1726	2363	78	2598720083	MASP00001	Maribius sp. MOLA 401
12	1726	2363	79	2599731560	NIGN00001	Nereida ignava DSM 16309
12	1726	2363	79	2599733509	NIGN00001	Nereida ignava DSM 16309
12	1726	2363	80	2558679875	ONAN00011	Oceanicola nanhaiensis DSM 18065
12	1726	2363	81	2541033801	OCSP00005	Oceanicola sp. HL-35
12	1726	2363	82	2616574675	PMAR00001	Palleronia marisminoris DSM 26347
12	1726	2363	83	2616622025	PAMI00001	Paracoccus aminovorans DSM 8537
12	1726	2363	84	2616637881	PVER00001	Paracoccus versutus DSM 582
12	1726	2363	85	2521661388	PARC00001	Phaeobacter arcticus DSM 23566
12	1726	2363	86	2512537313	PCAE00006	Phaeobacter caeruleus 13	DSM 24564
12	1726	2363	87	2595591486	PFRI00001	Planktotalea frisia DSM 23709
12	1726	2363	87	2595592161	PFRI00001	Planktotalea frisia DSM 23709
12	1726	2363	88	2524263425	PFER00001	Pseudorhodobacter ferrugineus DSM 5888
12	1726	2363	89	2595624275	RBAR00001	Rhodobaca barguzinensis DSM 19920
12	1726	2363	89	2595626097	RBAR00001	Rhodobaca barguzinensis DSM 19920
12	1726	2363	90	2606193270	RHSP00004	Rhodobacteraceae sp. HL-91
12	1726	2363	90	2606194583	RHSP00004	Rhodobacteraceae sp. HL-91
12	1726	2363	91	2618263518	RSUL00002	Rhodovulum sulfidophilum DSM 1374
12	1726	2363	91	2618263822	RSUL00002	Rhodovulum sulfidophilum DSM 1374
12	1726	2363	92	2595602001	RTHI00001	Roseinatronobacter thiooxidans DSM 13087
12	1726	2363	92	2595603222	RTHI00001	Roseinatronobacter thiooxidans DSM 13087
12	1726	2363	93	2521416329	ROSP00006	Roseobacter sp. R2A57
12	1726	2363	94	2514313673	RUSP00006	Ruegeria sp. TW15
12	1726	2363	95	2523944037	SQIA00001	Sediminimonas qiaohouensis DSM 21189
12	1726	2363	96	2616691589	SDUB00001	Sulfitobacter dubius DSM 16472
12	1726	2363	97	2557391013	SUSP00001	Sulfitobacter sp. 20_GPM-1509m
12	1726	2363	98	2616718880	TAES00001	Thalassobius aestuarii DSM 15283
12	1726	2363	99	2616563697	TMUL00002	Tropicibacter multivorans DSM 26470
12	1726	2363	100	2616598749	TISO00001	Tropicimonas isoalkanivorans DSM 19548
12	1726	2363	101	2620433621	RTOL00001	Roseovarius tolerans DSM 11457
12	1726	2363	101	2620435963	RTOL00001	Roseovarius tolerans DSM 11457
12	1726	2363	102	KJS41752	LADY01000064	Roseovarius sp. BRH_c41
12	1726	2363	102	KJS42203	LADY01000064	Roseovarius sp. BRH_c41
12	1726	2363	103	2620330102	RIND00001	Roseovarius indicus DSM 26383
12	1726	2363	103	2620331721	RIND00001	Roseovarius indicus DSM 26383
12	1726	2363	104	2620456045	RCRA00001	Roseovarius crassostreae DSM 16950
12	1726	2363	105	2622722315	LTAM00001	Loktanella tamlensis DSM 26879
12	1726	2363	106	2622725897	LKOR00001	Loktanella koreensis DSM 17925
12	1726	2363	106	2622725937	LKOR00001	Loktanella koreensis DSM 17925
14	2364	2825	0	KIC49516	JWLL01000006	Tateyamaria sp. ANG-S1
14	2364	2825	1	EAP78209	AALY01000001	Roseovarius nubinhibens ISM
14	2364	2825	2	EAQ02210	AAMO01000001	Oceanicola batsensis HTCC2597
14	2364	2825	2	EAQ03231	AAMO01000001	Oceanicola batsensis HTCC2597
14	2364	2825	3	EAQ06250	AAMS01000002	Loktanella vestfoldensis SKA53
14	2364	2825	3	EAQ06848	AAMS01000002	Loktanella vestfoldensis SKA53
14	2364	2825	4	EAQ13915	AAMT01000001	Maritimibacter alkaliphilus HTCC2654
14	2364	2825	4	EAQ12887	AAMT01000001	Maritimibacter alkaliphilus HTCC2654
14	2364	2825	5	EAQ26310	AAMV01000001	Roseovarius sp. 217
14	2364	2825	6	EAR50837	CH724108	Oceanicola granulosus HTCC2516
14	2364	2825	7	EAU45703	DS022277	Pelagibaca bermudensis HTCC2601
14	2364	2825	7	EAU44958	DS022277	Pelagibaca bermudensis HTCC2601
14	2364	2825	8	EAU51025	AATR01000001	Rhodobacterales bacterium HTCC2255
14	2364	2825	8	EAU52406	AATR01000001	Rhodobacterales bacterium HTCC2255
14	2364	2825	9	EBA04733	AAXZ01000002	Rhodobacteraceae bacterium HTCC2150
14	2364	2825	9	EBA02246	AAXZ01000002	Rhodobacteraceae bacterium HTCC2150
14	2364	2825	10	EBA08435	AAYA01000001	Sagittula stellata E-37
14	2364	2825	11	EBA12324	AAYB01000001	Roseobacter sp. CCS2
14	2364	2825	11	EBA12636	AAYB01000001	Roseobacter sp. CCS2
14	2364	2825	12	EDM33105	ABCL01000001	Roseovarius sp. TM1035
14	2364	2825	13	EDM73274	ABCR01000001	Roseobacter sp. AzwK-3b
14	2364	2825	14	EDQ06570	ABID01000001	Oceanibulbus indolifex HEL-45
14	2364	2825	15	EEW26893	ACYY01000001	Rhodobacter sp. SW2
14	2364	2825	16	EKE44550	AMGO01000021	Oceaniovalibus guishaninsula JLT2003
14	2364	2825	17	KIQ70920	KN848374	Wenxinia marina DSM 24838
14	2364	2825	18	KGM88162	KN293975	Roseovarius mucosus DSM 17069
14	2364	2825	19	EPX77507	AONI01000015	Litoreibacter arenae DSM 19593
14	2364	2825	20	EYD73106	APGJ01000007	Loktanella hongkongensis DSM 17492
14	2364	2825	21	EPX83016	KE557274	Salipiger mucosus DSM 16094
14	2364	2825	21	EPX85119	KE557274	Salipiger mucosus DSM 16094
14	2364	2825	22	ETW12485	AQQW01000001	Roseivivax atlanticus
14	2364	2825	22	ETW12262	AQQW01000001	Roseivivax atlanticus
14	2364	2825	23	KEO54380	AUND01000001	Thioclava pacifica DSM 10166
14	2364	2825	25	KAJ30592	AXZR01000001	Sulfitobacter pontiacus 3SOLIMAR09
14	2364	2825	25	KAJ29168	AXZR01000001	Sulfitobacter pontiacus 3SOLIMAR09
14	2364	2825	26	ESW59649	AYNO01000005	Rhodobacter sp. CACIA14H1
14	2364	2825	27	GAD54306	BATB01000001	Loktanella cinnabarina LL-001
14	2364	2825	28	AAV93541	CP000031	Ruegeria pomeroyi DSS-3
14	2364	2825	28	AAV94763	CP000031	Ruegeria pomeroyi DSS-3
14	2364	2825	29	ABA80046	CP000143	Rhodobacter sphaeroides 2.4.1
14	2364	2825	30	ABD53052	CP000264	Jannaschia sp. CCS1
14	2364	2825	30	ABD56678	CP000264	Jannaschia sp. CCS1
14	2364	2825	31	ABG30316	CP000362	Roseobacter denitrificans OCh 114
14	2364	2825	32	ABF65240	CP000377	Ruegeria sp. TM1040
14	2364	2825	33	ABV91834	CP000830	Dinoroseobacter shibae DFL 12 = DSM 16493
14	2364	2825	33	ABV92441	CP000830	Dinoroseobacter shibae DFL 12 = DSM 16493
14	2364	2825	34	ADE83846	CP001312	Rhodobacter capsulatus SB 1003
14	2364	2825	35	AEI92111	CP002623	Roseobacter litoralis Och 149
14	2364	2825	36	AFO92634	CP002976	Phaeobacter inhibens DSM 17395
14	2364	2825	37	AGI66187	CP003740	Octadecabacter antarcticus 307
14	2364	2825	37	AGI69078	CP003740	Octadecabacter antarcticus 307
14	2364	2825	38	AGI70349	CP003742	Octadecabacter arcticus 238
14	2364	2825	38	AGI72641	CP003742	Octadecabacter arcticus 238
14	2364	2825	39	AII86053	CP003984	Planktomarina temperata RCA23
14	2364	2825	39	AII86414	CP003984	Planktomarina temperata RCA23
14	2364	2825	40	AHM03628	CP004372	Roseibacterium elongatum DSM 19469
14	2364	2825	41	AKO98229	CP010855	Marinovum algicola DG 898
14	2364	2825	42	ETX13132	JALZ01000001	Roseivivax halodurans JCM 10272
14	2364	2825	43	KEJ94203	JAMD01000001	Sulfitobacter pseudonitzschiae
14	2364	2825	44	ETX28780	JAME01000001	Roseivivax isoporae LMG 25204
14	2364	2825	44	ETX26889	JAME01000001	Roseivivax isoporae LMG 25204
14	2364	2825	45	KIN70476	JASC01000014	Sulfitobacter noctilucae
14	2364	2825	45	KIN65518	JASC01000014	Sulfitobacter noctilucae
14	2364	2825	46	KIN62561	JASD01000008	Sulfitobacter noctilucicola
14	2364	2825	46	KIN63471	JASD01000008	Sulfitobacter noctilucicola
14	2364	2825	47	KHA50171	JASE01000005	Sulfitobacter geojensis
14	2364	2825	48	KIN68073	JASF01000005	Sulfitobacter donghicola DSW-25 = KCTC 12864 = JCM 14565
14	2364	2825	49	KIN71047	JASG01000004	Sulfitobacter guttiformis KCTC 32187
14	2364	2825	49	KIN74202	JASG01000004	Sulfitobacter guttiformis KCTC 32187
14	2364	2825	50	KIN78616	JASH01000006	Sulfitobacter mediterraneus KCTC 32188
14	2364	2825	51	KGL01103	JHAK01000001	Thalassobacter sp. 16PALIMAR09
14	2364	2825	52	KGB82514	JQFU01000001	Rhodovulum sp. NI22
14	2364	2825	53	KIT16335	JYFE01000060	Jannaschia aquimarina
14	2364	2825	53	KIT16242	JYFE01000060	Jannaschia aquimarina
14	2364	2825	54	EDZ41577	DS995276	Rhodobacteraceae bacterium HTCC2083
14	2364	2825	54	EDZ44204	DS995276	Rhodobacteraceae bacterium HTCC2083
14	2364	2825	54	EDZ44608	DS995276	Rhodobacteraceae bacterium HTCC2083
14	2364	2825	55	EEB82602	DS999213	Roseobacter sp. GAI101
14	2364	2825	55	EEB85736	DS999213	Roseobacter sp. GAI101
14	2364	2825	56	EEB71039	DS999054	Ruegeria sp. R11
14	2364	2825	57	EET48655	GG697169	Thalassobium sp. R2A62
14	2364	2825	57	EET49407	GG697169	Thalassobium sp. R2A62
14	2364	2825	58	2595597806	AINE00001	Albidovulum inexpectatum DSM 12048
14	2364	2825	59	2595654999	AXIA00002	Albidovulum xiamenense DSM 24422
14	2364	2825	60	2520216460	CBAE00001	Celeribacter baekdonensis B30
14	2364	2825	61	2616589812	CAES00001	Citreicella aestuarii DSM 22011
14	2364	2825	62	2616567588	CMAR00001	Citreicella marina DSM 26424
14	2364	2825	62	2616570318	CMAR00001	Citreicella marina DSM 26424
14	2364	2825	63	2616618761	CTHI00001	Citreicella thiooxidans DSM 10146
14	2364	2825	63	2616620609	CTHI00001	Citreicella thiooxidans DSM 10146
14	2364	2825	64	2595615291	DDEN00001	Defluviimonas denitrificans DSM 18921
14	2364	2825	64	2595619169	DDEN00001	Defluviimonas denitrificans DSM 18921
14	2364	2825	65	2524483592	DXIA00001	Donghicola xiamenensis DSM 18339
14	2364	2825	66	2616628710	GAQU00001	Gemmobacter aquatilis DSM 3857
14	2364	2825	67	2595610728	GCHA00001	Gemmobacter changlensis DSM 18774
14	2364	2825	68	2525539991	GNEC00001	Gemmobacter nectariphilus DSM 15620
14	2364	2825	68	2525541171	GNEC00001	Gemmobacter nectariphilus DSM 15620
14	2364	2825	69	2595580102	HHAL00001	Huaishuia halophila DSM 26270
14	2364	2825	70	2595586907	HAES00001	Hwanghaeicola aestuarii DSM 22009
14	2364	2825	70	2595587860	HAES00001	Hwanghaeicola aestuarii DSM 22009
14	2364	2825	71	2521634799	LAQU00001	Leisingera aquimarina DSM 24565 (scaffold version)
14	2364	2825	72	2521518924	LNAN00004	Leisingera nanhaiensis NH52F	DSM 24252 (scaffold version)
14	2364	2825	73	2616592996	LTAE00002	Litorimicrobium taeanense DSM 22007
14	2364	2825	74	2517494946	LOSP00001	Loktanella sp. SE62
14	2364	2825	75	2521728595	LVES00001	Loktanella vestfoldensis DSM 16212
14	2364	2825	76	2595671878	MALB00001	Mameliella alba DSM 26384
14	2364	2825	77	2616715546	MPEL00001	Maribius pelagius DSM 26893
14	2364	2825	78	2598720197	MASP00001	Maribius sp. MOLA 401
14	2364	2825	79	2599731583	NIGN00001	Nereida ignava DSM 16309
14	2364	2825	80	2558679998	ONAN00011	Oceanicola nanhaiensis DSM 18065
14	2364	2825	81	2541032963	OCSP00005	Oceanicola sp. HL-35
14	2364	2825	81	2541033240	OCSP00005	Oceanicola sp. HL-35
14	2364	2825	82	2616574688	PMAR00001	Palleronia marisminoris DSM 26347
14	2364	2825	83	2616623204	PAMI00001	Paracoccus aminovorans DSM 8537
14	2364	2825	84	2616636213	PVER00001	Paracoccus versutus DSM 582
14	2364	2825	85	2521660973	PARC00001	Phaeobacter arcticus DSM 23566
14	2364	2825	86	2512536883	PCAE00006	Phaeobacter caeruleus 13	DSM 24564
14	2364	2825	87	2595591003	PFRI00001	Planktotalea frisia DSM 23709
14	2364	2825	87	2595591505	PFRI00001	Planktotalea frisia DSM 23709
14	2364	2825	87	2595593505	PFRI00001	Planktotalea frisia DSM 23709
14	2364	2825	88	2524262582	PFER00001	Pseudorhodobacter ferrugineus DSM 5888
14	2364	2825	89	2595626664	RBAR00001	Rhodobaca barguzinensis DSM 19920
14	2364	2825	90	2606192314	RHSP00004	Rhodobacteraceae sp. HL-91
14	2364	2825	91	2618263311	RSUL00002	Rhodovulum sulfidophilum DSM 1374
14	2364	2825	92	2595602884	RTHI00001	Roseinatronobacter thiooxidans DSM 13087
14	2364	2825	93	2521412738	ROSP00006	Roseobacter sp. R2A57
14	2364	2825	93	2521415016	ROSP00006	Roseobacter sp. R2A57
14	2364	2825	94	2514309907	RUSP00006	Ruegeria sp. TW15
14	2364	2825	94	2514310684	RUSP00006	Ruegeria sp. TW15
14	2364	2825	95	2523945473	SQIA00001	Sediminimonas qiaohouensis DSM 21189
14	2364	2825	96	2616691638	SDUB00001	Sulfitobacter dubius DSM 16472
14	2364	2825	97	2557393320	SUSP00001	Sulfitobacter sp. 20_GPM-1509m
14	2364	2825	98	2616719693	TAES00001	Thalassobius aestuarii DSM 15283
14	2364	2825	98	2616719926	TAES00001	Thalassobius aestuarii DSM 15283
14	2364	2825	99	2616566410	TMUL00002	Tropicibacter multivorans DSM 26470
14	2364	2825	100	2616598958	TISO00001	Tropicimonas isoalkanivorans DSM 19548
14	2364	2825	101	2620434207	RTOL00001	Roseovarius tolerans DSM 11457
14	2364	2825	101	2620435738	RTOL00001	Roseovarius tolerans DSM 11457
14	2364	2825	102	KJS42588	LADY01000064	Roseovarius sp. BRH_c41
14	2364	2825	103	2620333227	RIND00001	Roseovarius indicus DSM 26383
14	2364	2825	104	2620454588	RCRA00001	Roseovarius crassostreae DSM 16950
14	2364	2825	105	2622722006	LTAM00001	Loktanella tamlensis DSM 26879
14	2364	2825	106	2622726482	LKOR00001	Loktanella koreensis DSM 17925
18	2826	3321	0	KIC52032	JWLL01000006	Tateyamaria sp. ANG-S1
18	2826	3321	1	EAP75065	AALY01000001	Roseovarius nubinhibens ISM
18	2826	3321	2	EAQ03186	AAMO01000001	Oceanicola batsensis HTCC2597
18	2826	3321	3	EAQ06904	AAMS01000002	Loktanella vestfoldensis SKA53
18	2826	3321	4	EAQ13931	AAMT01000001	Maritimibacter alkaliphilus HTCC2654
18	2826	3321	4	EAQ14537	AAMT01000001	Maritimibacter alkaliphilus HTCC2654
18	2826	3321	5	EAQ24370	AAMV01000001	Roseovarius sp. 217
18	2826	3321	6	EAR52393	CH724108	Oceanicola granulosus HTCC2516
18	2826	3321	7	EAU48319	DS022277	Pelagibaca bermudensis HTCC2601
18	2826	3321	7	EAU48096	DS022277	Pelagibaca bermudensis HTCC2601
18	2826	3321	8	EAU52570	AATR01000001	Rhodobacterales bacterium HTCC2255
18	2826	3321	9	EBA05282	AAXZ01000002	Rhodobacteraceae bacterium HTCC2150
18	2826	3321	10	EBA06462	AAYA01000001	Sagittula stellata E-37
18	2826	3321	10	EBA06380	AAYA01000001	Sagittula stellata E-37
18	2826	3321	11	EBA13216	AAYB01000001	Roseobacter sp. CCS2
18	2826	3321	12	EDM31629	ABCL01000001	Roseovarius sp. TM1035
18	2826	3321	13	EDM72901	ABCR01000001	Roseobacter sp. AzwK-3b
18	2826	3321	14	EDQ06583	ABID01000001	Oceanibulbus indolifex HEL-45
18	2826	3321	15	EEW25195	ACYY01000001	Rhodobacter sp. SW2
18	2826	3321	16	EKE44746	AMGO01000021	Oceaniovalibus guishaninsula JLT2003
18	2826	3321	17	KIQ68398	KN848374	Wenxinia marina DSM 24838
18	2826	3321	18	KGM89893	KN293975	Roseovarius mucosus DSM 17069
18	2826	3321	19	EPX81757	AONI01000015	Litoreibacter arenae DSM 19593
18	2826	3321	20	EYD70629	APGJ01000007	Loktanella hongkongensis DSM 17492
18	2826	3321	21	EPX83078	KE557274	Salipiger mucosus DSM 16094
18	2826	3321	22	ETW12890	AQQW01000001	Roseivivax atlanticus
18	2826	3321	23	KEO52592	AUND01000001	Thioclava pacifica DSM 10166
18	2826	3321	23	KEO52713	AUND01000001	Thioclava pacifica DSM 10166
18	2826	3321	25	KAJ30605	AXZR01000001	Sulfitobacter pontiacus 3SOLIMAR09
18	2826	3321	26	ESW60549	AYNO01000005	Rhodobacter sp. CACIA14H1
18	2826	3321	27	GAD55037	BATB01000001	Loktanella cinnabarina LL-001
18	2826	3321	28	AAV96555	CP000031	Ruegeria pomeroyi DSS-3
18	2826	3321	28	AAV97409	CP000031	Ruegeria pomeroyi DSS-3
18	2826	3321	29	ABA81433	CP000143	Rhodobacter sphaeroides 2.4.1
18	2826	3321	29	ABA80195	CP000143	Rhodobacter sphaeroides 2.4.1
18	2826	3321	30	ABD56746	CP000264	Jannaschia sp. CCS1
18	2826	3321	31	ABG30595	CP000362	Roseobacter denitrificans OCh 114
18	2826	3321	32	ABF65225	CP000377	Ruegeria sp. TM1040
18	2826	3321	32	ABF62237	CP000377	Ruegeria sp. TM1040
18	2826	3321	33	ABV94620	CP000830	Dinoroseobacter shibae DFL 12 = DSM 16493
18	2826	3321	34	ADE84178	CP001312	Rhodobacter capsulatus SB 1003
18	2826	3321	35	AEI92170	CP002623	Roseobacter litoralis Och 149
18	2826	3321	36	AFO92621	CP002976	Phaeobacter inhibens DSM 17395
18	2826	3321	37	AGI66408	CP003740	Octadecabacter antarcticus 307
18	2826	3321	37	AGI66510	CP003740	Octadecabacter antarcticus 307
18	2826	3321	38	AGI73481	CP003742	Octadecabacter arcticus 238
18	2826	3321	38	AGI74183	CP003742	Octadecabacter arcticus 238
18	2826	3321	39	AII85692	CP003984	Planktomarina temperata RCA23
18	2826	3321	40	AHM03024	CP004372	Roseibacterium elongatum DSM 19469
18	2826	3321	41	AKO96326	CP010855	Marinovum algicola DG 898
18	2826	3321	42	ETX15832	JALZ01000001	Roseivivax halodurans JCM 10272
18	2826	3321	43	KEJ97259	JAMD01000001	Sulfitobacter pseudonitzschiae
18	2826	3321	43	KEJ94886	JAMD01000001	Sulfitobacter pseudonitzschiae
18	2826	3321	44	ETX27770	JAME01000001	Roseivivax isoporae LMG 25204
18	2826	3321	45	KIN65500	JASC01000014	Sulfitobacter noctilucae
18	2826	3321	46	KIN62541	JASD01000008	Sulfitobacter noctilucicola
18	2826	3321	47	KHA53852	JASE01000005	Sulfitobacter geojensis
18	2826	3321	48	KIN68086	JASF01000005	Sulfitobacter donghicola DSW-25 = KCTC 12864 = JCM 14565
18	2826	3321	49	KIN74187	JASG01000004	Sulfitobacter guttiformis KCTC 32187
18	2826	3321	50	KIN78604	JASH01000006	Sulfitobacter mediterraneus KCTC 32188
18	2826	3321	50	KIN78751	JASH01000006	Sulfitobacter mediterraneus KCTC 32188
18	2826	3321	51	KGL02172	JHAK01000001	Thalassobacter sp. 16PALIMAR09
18	2826	3321	52	KGB81325	JQFU01000001	Rhodovulum sp. NI22
18	2826	3321	53	KIT14566	JYFE01000060	Jannaschia aquimarina
18	2826	3321	54	EDZ42170	DS995276	Rhodobacteraceae bacterium HTCC2083
18	2826	3321	54	EDZ42415	DS995276	Rhodobacteraceae bacterium HTCC2083
18	2826	3321	55	EEB83346	DS999213	Roseobacter sp. GAI101
18	2826	3321	56	EEB72440	DS999054	Ruegeria sp. R11
18	2826	3321	57	EET46963	GG697169	Thalassobium sp. R2A62
18	2826	3321	58	2595597719	AINE00001	Albidovulum inexpectatum DSM 12048
18	2826	3321	59	2595654493	AXIA00002	Albidovulum xiamenense DSM 24422
18	2826	3321	60	2520217423	CBAE00001	Celeribacter baekdonensis B30
18	2826	3321	61	2616589756	CAES00001	Citreicella aestuarii DSM 22011
18	2826	3321	62	2616569371	CMAR00001	Citreicella marina DSM 26424
18	2826	3321	62	2616569986	CMAR00001	Citreicella marina DSM 26424
18	2826	3321	62	2616572015	CMAR00001	Citreicella marina DSM 26424
18	2826	3321	63	2616617001	CTHI00001	Citreicella thiooxidans DSM 10146
18	2826	3321	64	2595617867	DDEN00001	Defluviimonas denitrificans DSM 18921
18	2826	3321	65	2524483495	DXIA00001	Donghicola xiamenensis DSM 18339
18	2826	3321	65	2524483581	DXIA00001	Donghicola xiamenensis DSM 18339
18	2826	3321	65	2524485818	DXIA00001	Donghicola xiamenensis DSM 18339
18	2826	3321	66	2616627277	GAQU00001	Gemmobacter aquatilis DSM 3857
18	2826	3321	66	2616628008	GAQU00001	Gemmobacter aquatilis DSM 3857
18	2826	3321	66	2616628470	GAQU00001	Gemmobacter aquatilis DSM 3857
18	2826	3321	67	2595613291	GCHA00001	Gemmobacter changlensis DSM 18774
18	2826	3321	68	2525541270	GNEC00001	Gemmobacter nectariphilus DSM 15620
18	2826	3321	69	2595578762	HHAL00001	Huaishuia halophila DSM 26270
18	2826	3321	69	2595578879	HHAL00001	Huaishuia halophila DSM 26270
18	2826	3321	69	2595581276	HHAL00001	Huaishuia halophila DSM 26270
18	2826	3321	70	2595587682	HAES00001	Hwanghaeicola aestuarii DSM 22009
18	2826	3321	71	2521634813	LAQU00001	Leisingera aquimarina DSM 24565 (scaffold version)
18	2826	3321	72	2521518909	LNAN00004	Leisingera nanhaiensis NH52F	DSM 24252 (scaffold version)
18	2826	3321	73	2616593367	LTAE00002	Litorimicrobium taeanense DSM 22007
18	2826	3321	74	2517494857	LOSP00001	Loktanella sp. SE62
18	2826	3321	75	2521728537	LVES00001	Loktanella vestfoldensis DSM 16212
18	2826	3321	76	2595669347	MALB00001	Mameliella alba DSM 26384
18	2826	3321	77	2616715057	MPEL00001	Maribius pelagius DSM 26893
18	2826	3321	78	2598718289	MASP00001	Maribius sp. MOLA 401
18	2826	3321	79	2599732402	NIGN00001	Nereida ignava DSM 16309
18	2826	3321	79	2599734139	NIGN00001	Nereida ignava DSM 16309
18	2826	3321	80	2558679478	ONAN00011	Oceanicola nanhaiensis DSM 18065
18	2826	3321	81	2541034395	OCSP00005	Oceanicola sp. HL-35
18	2826	3321	82	2616574434	PMAR00001	Palleronia marisminoris DSM 26347
18	2826	3321	83	2616622988	PAMI00001	Paracoccus aminovorans DSM 8537
18	2826	3321	84	2616637601	PVER00001	Paracoccus versutus DSM 582
18	2826	3321	84	2616638703	PVER00001	Paracoccus versutus DSM 582
18	2826	3321	84	2616641181	PVER00001	Paracoccus versutus DSM 582
18	2826	3321	85	2521658004	PARC00001	Phaeobacter arcticus DSM 23566
18	2826	3321	85	2521660960	PARC00001	Phaeobacter arcticus DSM 23566
18	2826	3321	86	2512535155	PCAE00006	Phaeobacter caeruleus 13	DSM 24564
18	2826	3321	86	2512536869	PCAE00006	Phaeobacter caeruleus 13	DSM 24564
18	2826	3321	87	2595590593	PFRI00001	Planktotalea frisia DSM 23709
18	2826	3321	87	2595592937	PFRI00001	Planktotalea frisia DSM 23709
18	2826	3321	88	2524265088	PFER00001	Pseudorhodobacter ferrugineus DSM 5888
18	2826	3321	89	2595624011	RBAR00001	Rhodobaca barguzinensis DSM 19920
18	2826	3321	90	2606194801	RHSP00004	Rhodobacteraceae sp. HL-91
18	2826	3321	91	2618262995	RSUL00002	Rhodovulum sulfidophilum DSM 1374
18	2826	3321	92	2595600863	RTHI00001	Roseinatronobacter thiooxidans DSM 13087
18	2826	3321	93	2521412529	ROSP00006	Roseobacter sp. R2A57
18	2826	3321	93	2521414429	ROSP00006	Roseobacter sp. R2A57
18	2826	3321	93	2521415000	ROSP00006	Roseobacter sp. R2A57
18	2826	3321	94	2514313587	RUSP00006	Ruegeria sp. TW15
18	2826	3321	95	2523945242	SQIA00001	Sediminimonas qiaohouensis DSM 21189
18	2826	3321	96	2616691652	SDUB00001	Sulfitobacter dubius DSM 16472
18	2826	3321	97	2557389732	SUSP00001	Sulfitobacter sp. 20_GPM-1509m
18	2826	3321	97	2557390617	SUSP00001	Sulfitobacter sp. 20_GPM-1509m
18	2826	3321	97	2557392404	SUSP00001	Sulfitobacter sp. 20_GPM-1509m
18	2826	3321	98	2616719706	TAES00001	Thalassobius aestuarii DSM 15283
18	2826	3321	99	2616566395	TMUL00002	Tropicibacter multivorans DSM 26470
18	2826	3321	100	2616596001	TISO00001	Tropicimonas isoalkanivorans DSM 19548
18	2826	3321	101	2620435557	RTOL00001	Roseovarius tolerans DSM 11457
18	2826	3321	102	KJS41591	LADY01000064	Roseovarius sp. BRH_c41
18	2826	3321	103	2620331019	RIND00001	Roseovarius indicus DSM 26383
18	2826	3321	104	2620454086	RCRA00001	Roseovarius crassostreae DSM 16950
18	2826	3321	105	2622721903	LTAM00001	Loktanella tamlensis DSM 26879
18	2826	3321	106	2622725169	LKOR00001	Loktanella koreensis DSM 17925
20	3322	3574	0	KIC52020	JWLL01000006	Tateyamaria sp. ANG-S1
20	3322	3574	1	EAP76913	AALY01000001	Roseovarius nubinhibens ISM
20	3322	3574	2	EAQ02590	AAMO01000001	Oceanicola batsensis HTCC2597
20	3322	3574	2	EAQ04358	AAMO01000001	Oceanicola batsensis HTCC2597
20	3322	3574	2	EAQ01305	AAMO01000001	Oceanicola batsensis HTCC2597
20	3322	3574	3	EAQ07793	AAMS01000002	Loktanella vestfoldensis SKA53
20	3322	3574	4	EAQ14181	AAMT01000001	Maritimibacter alkaliphilus HTCC2654
20	3322	3574	5	EAQ23851	AAMV01000001	Roseovarius sp. 217
20	3322	3574	5	EAQ25232	AAMV01000001	Roseovarius sp. 217
20	3322	3574	6	EAR49810	CH724108	Oceanicola granulosus HTCC2516
20	3322	3574	7	EAU48734	DS022277	Pelagibaca bermudensis HTCC2601
20	3322	3574	7	EAU46094	DS022277	Pelagibaca bermudensis HTCC2601
20	3322	3574	8	EAU51835	AATR01000001	Rhodobacterales bacterium HTCC2255
20	3322	3574	9	EBA04594	AAXZ01000002	Rhodobacteraceae bacterium HTCC2150
20	3322	3574	10	EBA06249	AAYA01000001	Sagittula stellata E-37
20	3322	3574	11	EBA12165	AAYB01000001	Roseobacter sp. CCS2
20	3322	3574	12	EDM32724	ABCL01000001	Roseovarius sp. TM1035
20	3322	3574	13	EDM72460	ABCR01000001	Roseobacter sp. AzwK-3b
20	3322	3574	14	EDQ05958	ABID01000001	Oceanibulbus indolifex HEL-45
20	3322	3574	15	EEW24877	ACYY01000001	Rhodobacter sp. SW2
20	3322	3574	16	EKE45208	AMGO01000021	Oceaniovalibus guishaninsula JLT2003
20	3322	3574	17	KIQ70620	KN848374	Wenxinia marina DSM 24838
20	3322	3574	18	KGM87825	KN293975	Roseovarius mucosus DSM 17069
20	3322	3574	19	EPX76924	AONI01000015	Litoreibacter arenae DSM 19593
20	3322	3574	20	EYD72553	APGJ01000007	Loktanella hongkongensis DSM 17492
20	3322	3574	20	EYD71983	APGJ01000007	Loktanella hongkongensis DSM 17492
20	3322	3574	21	EPX83051	KE557274	Salipiger mucosus DSM 16094
20	3322	3574	21	EPX76349	KE557274	Salipiger mucosus DSM 16094
20	3322	3574	22	ETW11828	AQQW01000001	Roseivivax atlanticus
20	3322	3574	23	KEO52660	AUND01000001	Thioclava pacifica DSM 10166
20	3322	3574	25	KAJ29292	AXZR01000001	Sulfitobacter pontiacus 3SOLIMAR09
20	3322	3574	26	ESW60676	AYNO01000005	Rhodobacter sp. CACIA14H1
20	3322	3574	27	GAD57488	BATB01000001	Loktanella cinnabarina LL-001
20	3322	3574	27	GAD57722	BATB01000001	Loktanella cinnabarina LL-001
20	3322	3574	28	AAV94026	CP000031	Ruegeria pomeroyi DSS-3
20	3322	3574	29	ABA77839	CP000143	Rhodobacter sphaeroides 2.4.1
20	3322	3574	30	ABD53463	CP000264	Jannaschia sp. CCS1
20	3322	3574	31	ABG31028	CP000362	Roseobacter denitrificans OCh 114
20	3322	3574	32	ABF65159	CP000377	Ruegeria sp. TM1040
20	3322	3574	33	ABV91966	CP000830	Dinoroseobacter shibae DFL 12 = DSM 16493
20	3322	3574	34	ADE83909	CP001312	Rhodobacter capsulatus SB 1003
20	3322	3574	35	AEI95339	CP002623	Roseobacter litoralis Och 149
20	3322	3574	36	AFO89871	CP002976	Phaeobacter inhibens DSM 17395
20	3322	3574	37	AGI66081	CP003740	Octadecabacter antarcticus 307
20	3322	3574	38	AGI70507	CP003742	Octadecabacter arcticus 238
20	3322	3574	39	AII86091	CP003984	Planktomarina temperata RCA23
20	3322	3574	40	AHM03904	CP004372	Roseibacterium elongatum DSM 19469
20	3322	3574	41	AKO98989	CP010855	Marinovum algicola DG 898
20	3322	3574	41	AKO95577	CP010855	Marinovum algicola DG 898
20	3322	3574	42	ETX13949	JALZ01000001	Roseivivax halodurans JCM 10272
20	3322	3574	43	KEJ95140	JAMD01000001	Sulfitobacter pseudonitzschiae
20	3322	3574	43	KEJ94033	JAMD01000001	Sulfitobacter pseudonitzschiae
20	3322	3574	44	ETX27500	JAME01000001	Roseivivax isoporae LMG 25204
20	3322	3574	45	KIN65249	JASC01000014	Sulfitobacter noctilucae
20	3322	3574	46	KIN62280	JASD01000008	Sulfitobacter noctilucicola
20	3322	3574	47	KHA51062	JASE01000005	Sulfitobacter geojensis
20	3322	3574	48	KIN68323	JASF01000005	Sulfitobacter donghicola DSW-25 = KCTC 12864 = JCM 14565
20	3322	3574	49	KIN73928	JASG01000004	Sulfitobacter guttiformis KCTC 32187
20	3322	3574	50	KIN78317	JASH01000006	Sulfitobacter mediterraneus KCTC 32188
20	3322	3574	51	KGL00571	JHAK01000001	Thalassobacter sp. 16PALIMAR09
20	3322	3574	52	KGB80381	JQFU01000001	Rhodovulum sp. NI22
20	3322	3574	53	KIT17991	JYFE01000060	Jannaschia aquimarina
20	3322	3574	54	EDZ43674	DS995276	Rhodobacteraceae bacterium HTCC2083
20	3322	3574	55	EEB86128	DS999213	Roseobacter sp. GAI101
20	3322	3574	56	EEB72482	DS999054	Ruegeria sp. R11
20	3322	3574	57	EET49604	GG697169	Thalassobium sp. R2A62
20	3322	3574	58	2595597631	AINE00001	Albidovulum inexpectatum DSM 12048
20	3322	3574	59	2595655035	AXIA00002	Albidovulum xiamenense DSM 24422
20	3322	3574	60	2520220473	CBAE00001	Celeribacter baekdonensis B30
20	3322	3574	61	2616588876	CAES00001	Citreicella aestuarii DSM 22011
20	3322	3574	61	2616589468	CAES00001	Citreicella aestuarii DSM 22011
20	3322	3574	62	2616570387	CMAR00001	Citreicella marina DSM 26424
20	3322	3574	63	2616618356	CTHI00001	Citreicella thiooxidans DSM 10146
20	3322	3574	63	2616620162	CTHI00001	Citreicella thiooxidans DSM 10146
20	3322	3574	63	2616621230	CTHI00001	Citreicella thiooxidans DSM 10146
20	3322	3574	64	2595618854	DDEN00001	Defluviimonas denitrificans DSM 18921
20	3322	3574	65	2524486340	DXIA00001	Donghicola xiamenensis DSM 18339
20	3322	3574	65	2524486813	DXIA00001	Donghicola xiamenensis DSM 18339
20	3322	3574	66	2616628615	GAQU00001	Gemmobacter aquatilis DSM 3857
20	3322	3574	67	2595610675	GCHA00001	Gemmobacter changlensis DSM 18774
20	3322	3574	68	2525541096	GNEC00001	Gemmobacter nectariphilus DSM 15620
20	3322	3574	69	2595578908	HHAL00001	Huaishuia halophila DSM 26270
20	3322	3574	69	2595579503	HHAL00001	Huaishuia halophila DSM 26270
20	3322	3574	70	2595587186	HAES00001	Hwanghaeicola aestuarii DSM 22009
20	3322	3574	71	2521634688	LAQU00001	Leisingera aquimarina DSM 24565 (scaffold version)
20	3322	3574	72	2521518569	LNAN00004	Leisingera nanhaiensis NH52F	DSM 24252 (scaffold version)
20	3322	3574	72	2521521519	LNAN00004	Leisingera nanhaiensis NH52F	DSM 24252 (scaffold version)
20	3322	3574	73	2616594182	LTAE00002	Litorimicrobium taeanense DSM 22007
20	3322	3574	73	2616594841	LTAE00002	Litorimicrobium taeanense DSM 22007
20	3322	3574	74	2517495392	LOSP00001	Loktanella sp. SE62
20	3322	3574	75	2521730737	LVES00001	Loktanella vestfoldensis DSM 16212
20	3322	3574	76	2595672256	MALB00001	Mameliella alba DSM 26384
20	3322	3574	77	2616714739	MPEL00001	Maribius pelagius DSM 26893
20	3322	3574	78	2598720450	MASP00001	Maribius sp. MOLA 401
20	3322	3574	79	2599733388	NIGN00001	Nereida ignava DSM 16309
20	3322	3574	80	2558677402	ONAN00011	Oceanicola nanhaiensis DSM 18065
20	3322	3574	80	2558680912	ONAN00011	Oceanicola nanhaiensis DSM 18065
20	3322	3574	81	2541034481	OCSP00005	Oceanicola sp. HL-35
20	3322	3574	82	2616576657	PMAR00001	Palleronia marisminoris DSM 26347
20	3322	3574	83	2616623230	PAMI00001	Paracoccus aminovorans DSM 8537
20	3322	3574	84	2616636244	PVER00001	Paracoccus versutus DSM 582
20	3322	3574	84	2616639609	PVER00001	Paracoccus versutus DSM 582
20	3322	3574	85	2521661720	PARC00001	Phaeobacter arcticus DSM 23566
20	3322	3574	85	2521662241	PARC00001	Phaeobacter arcticus DSM 23566
20	3322	3574	85	2521662320	PARC00001	Phaeobacter arcticus DSM 23566
20	3322	3574	86	2512535336	PCAE00006	Phaeobacter caeruleus 13	DSM 24564
20	3322	3574	86	2512536978	PCAE00006	Phaeobacter caeruleus 13	DSM 24564
20	3322	3574	87	2595590780	PFRI00001	Planktotalea frisia DSM 23709
20	3322	3574	88	2524262699	PFER00001	Pseudorhodobacter ferrugineus DSM 5888
20	3322	3574	89	2595625649	RBAR00001	Rhodobaca barguzinensis DSM 19920
20	3322	3574	90	2606194339	RHSP00004	Rhodobacteraceae sp. HL-91
20	3322	3574	91	2618263182	RSUL00002	Rhodovulum sulfidophilum DSM 1374
20	3322	3574	92	2595600961	RTHI00001	Roseinatronobacter thiooxidans DSM 13087
20	3322	3574	93	2521414286	ROSP00006	Roseobacter sp. R2A57
20	3322	3574	94	2514310214	RUSP00006	Ruegeria sp. TW15
20	3322	3574	95	2523944316	SQIA00001	Sediminimonas qiaohouensis DSM 21189
20	3322	3574	95	2523944989	SQIA00001	Sediminimonas qiaohouensis DSM 21189
20	3322	3574	96	2616691057	SDUB00001	Sulfitobacter dubius DSM 16472
20	3322	3574	97	2557392655	SUSP00001	Sulfitobacter sp. 20_GPM-1509m
20	3322	3574	98	2616721424	TAES00001	Thalassobius aestuarii DSM 15283
20	3322	3574	98	2616721854	TAES00001	Thalassobius aestuarii DSM 15283
20	3322	3574	98	2616721867	TAES00001	Thalassobius aestuarii DSM 15283
20	3322	3574	99	2616566050	TMUL00002	Tropicibacter multivorans DSM 26470
20	3322	3574	100	2616597570	TISO00001	Tropicimonas isoalkanivorans DSM 19548
20	3322	3574	100	2616599706	TISO00001	Tropicimonas isoalkanivorans DSM 19548
20	3322	3574	101	2620434228	RTOL00001	Roseovarius tolerans DSM 11457
20	3322	3574	102	KJS41312	LADY01000064	Roseovarius sp. BRH_c41
20	3322	3574	102	KJS43126	LADY01000064	Roseovarius sp. BRH_c41
20	3322	3574	102	KJS44524	LADY01000064	Roseovarius sp. BRH_c41
20	3322	3574	103	2620332482	RIND00001	Roseovarius indicus DSM 26383
20	3322	3574	103	2620333841	RIND00001	Roseovarius indicus DSM 26383
20	3322	3574	103	2620335427	RIND00001	Roseovarius indicus DSM 26383
20	3322	3574	104	2620454838	RCRA00001	Roseovarius crassostreae DSM 16950
20	3322	3574	105	2622722772	LTAM00001	Loktanella tamlensis DSM 26879
20	3322	3574	106	2622726568	LKOR00001	Loktanella koreensis DSM 17925
25	3575	4232	0	KIC48561	JWLL01000006	Tateyamaria sp. ANG-S1
25	3575	4232	1	EAP76131	AALY01000001	Roseovarius nubinhibens ISM
25	3575	4232	2	EAQ01354	AAMO01000001	Oceanicola batsensis HTCC2597
25	3575	4232	2	EAQ01497	AAMO01000001	Oceanicola batsensis HTCC2597
25	3575	4232	3	EAQ07323	AAMS01000002	Loktanella vestfoldensis SKA53
25	3575	4232	4	EAQ13561	AAMT01000001	Maritimibacter alkaliphilus HTCC2654
25	3575	4232	4	EAQ11640	AAMT01000001	Maritimibacter alkaliphilus HTCC2654
25	3575	4232	5	EAQ23297	AAMV01000001	Roseovarius sp. 217
25	3575	4232	5	EAQ27132	AAMV01000001	Roseovarius sp. 217
25	3575	4232	6	EAR51518	CH724108	Oceanicola granulosus HTCC2516
25	3575	4232	7	EAU47839	DS022277	Pelagibaca bermudensis HTCC2601
25	3575	4232	7	EAU46270	DS022277	Pelagibaca bermudensis HTCC2601
25	3575	4232	8	EAU51253	AATR01000001	Rhodobacterales bacterium HTCC2255
25	3575	4232	9	EBA03318	AAXZ01000002	Rhodobacteraceae bacterium HTCC2150
25	3575	4232	10	EBA07344	AAYA01000001	Sagittula stellata E-37
25	3575	4232	11	EBA11698	AAYB01000001	Roseobacter sp. CCS2
25	3575	4232	12	EDM30151	ABCL01000001	Roseovarius sp. TM1035
25	3575	4232	12	EDM29828	ABCL01000001	Roseovarius sp. TM1035
25	3575	4232	13	EDM71394	ABCR01000001	Roseobacter sp. AzwK-3b
25	3575	4232	14	EDQ04873	ABID01000001	Oceanibulbus indolifex HEL-45
25	3575	4232	15	EEW24339	ACYY01000001	Rhodobacter sp. SW2
25	3575	4232	16	EKE43685	AMGO01000021	Oceaniovalibus guishaninsula JLT2003
25	3575	4232	17	KIQ68937	KN848374	Wenxinia marina DSM 24838
25	3575	4232	18	KGM85984	KN293975	Roseovarius mucosus DSM 17069
25	3575	4232	18	KGM88451	KN293975	Roseovarius mucosus DSM 17069
25	3575	4232	19	EPX79445	AONI01000015	Litoreibacter arenae DSM 19593
25	3575	4232	20	EYD72443	APGJ01000007	Loktanella hongkongensis DSM 17492
25	3575	4232	21	EPX78375	KE557274	Salipiger mucosus DSM 16094
25	3575	4232	21	EPX78377	KE557274	Salipiger mucosus DSM 16094
25	3575	4232	22	ETW14195	AQQW01000001	Roseivivax atlanticus
25	3575	4232	22	ETW11214	AQQW01000001	Roseivivax atlanticus
25	3575	4232	22	ETW10857	AQQW01000001	Roseivivax atlanticus
25	3575	4232	23	KEO53058	AUND01000001	Thioclava pacifica DSM 10166
25	3575	4232	25	KAJ31346	AXZR01000001	Sulfitobacter pontiacus 3SOLIMAR09
25	3575	4232	26	ESW59661	AYNO01000005	Rhodobacter sp. CACIA14H1
25	3575	4232	27	GAD55398	BATB01000001	Loktanella cinnabarina LL-001
25	3575	4232	28	AAV95158	CP000031	Ruegeria pomeroyi DSS-3
25	3575	4232	29	ABA78789	CP000143	Rhodobacter sphaeroides 2.4.1
25	3575	4232	30	ABD55069	CP000264	Jannaschia sp. CCS1
25	3575	4232	31	ABG32725	CP000362	Roseobacter denitrificans OCh 114
25	3575	4232	32	ABF63860	CP000377	Ruegeria sp. TM1040
25	3575	4232	33	ABV95778	CP000830	Dinoroseobacter shibae DFL 12 = DSM 16493
25	3575	4232	33	ABV95505	CP000830	Dinoroseobacter shibae DFL 12 = DSM 16493
25	3575	4232	33	ABV95144	CP000830	Dinoroseobacter shibae DFL 12 = DSM 16493
25	3575	4232	34	ADE86860	CP001312	Rhodobacter capsulatus SB 1003
25	3575	4232	35	AEI94411	CP002623	Roseobacter litoralis Och 149
25	3575	4232	36	AFO91402	CP002976	Phaeobacter inhibens DSM 17395
25	3575	4232	37	AGI67827	CP003740	Octadecabacter antarcticus 307
25	3575	4232	38	AGI71377	CP003742	Octadecabacter arcticus 238
25	3575	4232	39	AII87022	CP003984	Planktomarina temperata RCA23
25	3575	4232	40	AHM05277	CP004372	Roseibacterium elongatum DSM 19469
25	3575	4232	41	AKO97431	CP010855	Marinovum algicola DG 898
25	3575	4232	42	ETX15573	JALZ01000001	Roseivivax halodurans JCM 10272
25	3575	4232	43	KEJ97913	JAMD01000001	Sulfitobacter pseudonitzschiae
25	3575	4232	43	KEJ94483	JAMD01000001	Sulfitobacter pseudonitzschiae
25	3575	4232	44	ETX30775	JAME01000001	Roseivivax isoporae LMG 25204
25	3575	4232	45	KIN61336	JASC01000014	Sulfitobacter noctilucae
25	3575	4232	46	KIN64764	JASD01000008	Sulfitobacter noctilucicola
25	3575	4232	47	KHA52660	JASE01000005	Sulfitobacter geojensis
25	3575	4232	48	KIN69312	JASF01000005	Sulfitobacter donghicola DSW-25 = KCTC 12864 = JCM 14565
25	3575	4232	49	KIN72926	JASG01000004	Sulfitobacter guttiformis KCTC 32187
25	3575	4232	50	KIN76729	JASH01000006	Sulfitobacter mediterraneus KCTC 32188
25	3575	4232	51	KGL02565	JHAK01000001	Thalassobacter sp. 16PALIMAR09
25	3575	4232	51	KGL00203	JHAK01000001	Thalassobacter sp. 16PALIMAR09
25	3575	4232	52	KGB81758	JQFU01000001	Rhodovulum sp. NI22
25	3575	4232	53	KIT17276	JYFE01000060	Jannaschia aquimarina
25	3575	4232	54	EDZ41314	DS995276	Rhodobacteraceae bacterium HTCC2083
25	3575	4232	55	EEB83177	DS999213	Roseobacter sp. GAI101
25	3575	4232	56	EEB69746	DS999054	Ruegeria sp. R11
25	3575	4232	57	EET48314	GG697169	Thalassobium sp. R2A62
25	3575	4232	58	2595598365	AINE00001	Albidovulum inexpectatum DSM 12048
25	3575	4232	59	2595654014	AXIA00002	Albidovulum xiamenense DSM 24422
25	3575	4232	60	2520217803	CBAE00001	Celeribacter baekdonensis B30
25	3575	4232	60	2520219851	CBAE00001	Celeribacter baekdonensis B30
25	3575	4232	61	2616587903	CAES00001	Citreicella aestuarii DSM 22011
25	3575	4232	62	2616569792	CMAR00001	Citreicella marina DSM 26424
25	3575	4232	63	2616618952	CTHI00001	Citreicella thiooxidans DSM 10146
25	3575	4232	64	2595616005	DDEN00001	Defluviimonas denitrificans DSM 18921
25	3575	4232	65	2524485577	DXIA00001	Donghicola xiamenensis DSM 18339
25	3575	4232	65	2524487088	DXIA00001	Donghicola xiamenensis DSM 18339
25	3575	4232	66	2616626375	GAQU00001	Gemmobacter aquatilis DSM 3857
25	3575	4232	67	2595612570	GCHA00001	Gemmobacter changlensis DSM 18774
25	3575	4232	68	2525541570	GNEC00001	Gemmobacter nectariphilus DSM 15620
25	3575	4232	69	2595578280	HHAL00001	Huaishuia halophila DSM 26270
25	3575	4232	70	2595586638	HAES00001	Hwanghaeicola aestuarii DSM 22009
25	3575	4232	71	2521636692	LAQU00001	Leisingera aquimarina DSM 24565 (scaffold version)
25	3575	4232	72	2521518413	LNAN00004	Leisingera nanhaiensis NH52F	DSM 24252 (scaffold version)
25	3575	4232	72	2521520675	LNAN00004	Leisingera nanhaiensis NH52F	DSM 24252 (scaffold version)
25	3575	4232	73	2616591521	LTAE00002	Litorimicrobium taeanense DSM 22007
25	3575	4232	74	2517498469	LOSP00001	Loktanella sp. SE62
25	3575	4232	75	2521729275	LVES00001	Loktanella vestfoldensis DSM 16212
25	3575	4232	76	2595667401	MALB00001	Mameliella alba DSM 26384
25	3575	4232	77	2616716334	MPEL00001	Maribius pelagius DSM 26893
25	3575	4232	77	2616717521	MPEL00001	Maribius pelagius DSM 26893
25	3575	4232	78	2598718283	MASP00001	Maribius sp. MOLA 401
25	3575	4232	79	2599732256	NIGN00001	Nereida ignava DSM 16309
25	3575	4232	79	2599733996	NIGN00001	Nereida ignava DSM 16309
25	3575	4232	80	2558678938	ONAN00011	Oceanicola nanhaiensis DSM 18065
25	3575	4232	80	2558681696	ONAN00011	Oceanicola nanhaiensis DSM 18065
25	3575	4232	81	2541036116	OCSP00005	Oceanicola sp. HL-35
25	3575	4232	82	2616573241	PMAR00001	Palleronia marisminoris DSM 26347
25	3575	4232	83	2616624111	PAMI00001	Paracoccus aminovorans DSM 8537
25	3575	4232	84	2616639814	PVER00001	Paracoccus versutus DSM 582
25	3575	4232	85	2521659316	PARC00001	Phaeobacter arcticus DSM 23566
25	3575	4232	85	2521662116	PARC00001	Phaeobacter arcticus DSM 23566
25	3575	4232	86	2512539331	PCAE00006	Phaeobacter caeruleus 13	DSM 24564
25	3575	4232	87	2595589609	PFRI00001	Planktotalea frisia DSM 23709
25	3575	4232	87	2595590412	PFRI00001	Planktotalea frisia DSM 23709
25	3575	4232	88	2524264627	PFER00001	Pseudorhodobacter ferrugineus DSM 5888
25	3575	4232	89	2595624104	RBAR00001	Rhodobaca barguzinensis DSM 19920
25	3575	4232	90	2606194436	RHSP00004	Rhodobacteraceae sp. HL-91
25	3575	4232	91	2618265117	RSUL00002	Rhodovulum sulfidophilum DSM 1374
25	3575	4232	92	2595602381	RTHI00001	Roseinatronobacter thiooxidans DSM 13087
25	3575	4232	93	2521412929	ROSP00006	Roseobacter sp. R2A57
25	3575	4232	94	2514311177	RUSP00006	Ruegeria sp. TW15
25	3575	4232	95	2523944601	SQIA00001	Sediminimonas qiaohouensis DSM 21189
25	3575	4232	96	2616689736	SDUB00001	Sulfitobacter dubius DSM 16472
25	3575	4232	97	2557391502	SUSP00001	Sulfitobacter sp. 20_GPM-1509m
25	3575	4232	98	2616720441	TAES00001	Thalassobius aestuarii DSM 15283
25	3575	4232	99	2616564281	TMUL00002	Tropicibacter multivorans DSM 26470
25	3575	4232	100	2616596378	TISO00001	Tropicimonas isoalkanivorans DSM 19548
25	3575	4232	100	2616596623	TISO00001	Tropicimonas isoalkanivorans DSM 19548
25	3575	4232	100	2616600227	TISO00001	Tropicimonas isoalkanivorans DSM 19548
25	3575	4232	101	2620433587	RTOL00001	Roseovarius tolerans DSM 11457
25	3575	4232	102	KJS42410	LADY01000064	Roseovarius sp. BRH_c41
25	3575	4232	102	KJS43824	LADY01000064	Roseovarius sp. BRH_c41
25	3575	4232	103	2620330452	RIND00001	Roseovarius indicus DSM 26383
25	3575	4232	103	2620335205	RIND00001	Roseovarius indicus DSM 26383
25	3575	4232	104	2620454327	RCRA00001	Roseovarius crassostreae DSM 16950
25	3575	4232	105	2622720901	LTAM00001	Loktanella tamlensis DSM 26879
25	3575	4232	106	2622724350	LKOR00001	Loktanella koreensis DSM 17925
26	4233	4907	0	KIC49290	JWLL01000006	Tateyamaria sp. ANG-S1
26	4233	4907	1	EAP75854	AALY01000001	Roseovarius nubinhibens ISM
26	4233	4907	2	EAQ01482	AAMO01000001	Oceanicola batsensis HTCC2597
26	4233	4907	3	EAQ07307	AAMS01000002	Loktanella vestfoldensis SKA53
26	4233	4907	4	EAQ13538	AAMT01000001	Maritimibacter alkaliphilus HTCC2654
26	4233	4907	5	EAQ25051	AAMV01000001	Roseovarius sp. 217
26	4233	4907	5	EAQ25529	AAMV01000001	Roseovarius sp. 217
26	4233	4907	6	EAR49405	CH724108	Oceanicola granulosus HTCC2516
26	4233	4907	7	EAU47953	DS022277	Pelagibaca bermudensis HTCC2601
26	4233	4907	7	EAU46934	DS022277	Pelagibaca bermudensis HTCC2601
26	4233	4907	7	EAU43783	DS022277	Pelagibaca bermudensis HTCC2601
26	4233	4907	8	EAU52753	AATR01000001	Rhodobacterales bacterium HTCC2255
26	4233	4907	9	EBA03303	AAXZ01000002	Rhodobacteraceae bacterium HTCC2150
26	4233	4907	10	EBA08891	AAYA01000001	Sagittula stellata E-37
26	4233	4907	11	EBA11683	AAYB01000001	Roseobacter sp. CCS2
26	4233	4907	12	EDM30542	ABCL01000001	Roseovarius sp. TM1035
26	4233	4907	13	EDM71374	ABCR01000001	Roseobacter sp. AzwK-3b
26	4233	4907	14	EDQ04918	ABID01000001	Oceanibulbus indolifex HEL-45
26	4233	4907	15	EEW26549	ACYY01000001	Rhodobacter sp. SW2
26	4233	4907	16	EKE45564	AMGO01000021	Oceaniovalibus guishaninsula JLT2003
26	4233	4907	17	KIQ69957	KN848374	Wenxinia marina DSM 24838
26	4233	4907	18	KGM87072	KN293975	Roseovarius mucosus DSM 17069
26	4233	4907	19	EPX80206	AONI01000015	Litoreibacter arenae DSM 19593
26	4233	4907	20	EYD72428	APGJ01000007	Loktanella hongkongensis DSM 17492
26	4233	4907	21	EPX82165	KE557274	Salipiger mucosus DSM 16094
26	4233	4907	21	EPX79486	KE557274	Salipiger mucosus DSM 16094
26	4233	4907	21	EPX78421	KE557274	Salipiger mucosus DSM 16094
26	4233	4907	21	EPX75674	KE557274	Salipiger mucosus DSM 16094
26	4233	4907	22	ETW14316	AQQW01000001	Roseivivax atlanticus
26	4233	4907	23	KEO56263	AUND01000001	Thioclava pacifica DSM 10166
26	4233	4907	23	KEO51792	AUND01000001	Thioclava pacifica DSM 10166
26	4233	4907	25	KAJ31645	AXZR01000001	Sulfitobacter pontiacus 3SOLIMAR09
26	4233	4907	26	ESW59118	AYNO01000005	Rhodobacter sp. CACIA14H1
26	4233	4907	27	GAD55384	BATB01000001	Loktanella cinnabarina LL-001
26	4233	4907	27	GAD56726	BATB01000001	Loktanella cinnabarina LL-001
26	4233	4907	28	AAV95144	CP000031	Ruegeria pomeroyi DSS-3
26	4233	4907	29	ABA80876	CP000143	Rhodobacter sphaeroides 2.4.1
26	4233	4907	29	ABA79116	CP000143	Rhodobacter sphaeroides 2.4.1
26	4233	4907	30	ABD54617	CP000264	Jannaschia sp. CCS1
26	4233	4907	31	ABG32502	CP000362	Roseobacter denitrificans OCh 114
26	4233	4907	32	ABF63846	CP000377	Ruegeria sp. TM1040
26	4233	4907	33	ABV93480	CP000830	Dinoroseobacter shibae DFL 12 = DSM 16493
26	4233	4907	34	ADE85577	CP001312	Rhodobacter capsulatus SB 1003
26	4233	4907	34	ADE85876	CP001312	Rhodobacter capsulatus SB 1003
26	4233	4907	35	AEI93443	CP002623	Roseobacter litoralis Och 149
26	4233	4907	36	AFO91423	CP002976	Phaeobacter inhibens DSM 17395
26	4233	4907	37	AGI68408	CP003740	Octadecabacter antarcticus 307
26	4233	4907	38	AGI71363	CP003742	Octadecabacter arcticus 238
26	4233	4907	39	AII85832	CP003984	Planktomarina temperata RCA23
26	4233	4907	39	AII87010	CP003984	Planktomarina temperata RCA23
26	4233	4907	40	AHM04807	CP004372	Roseibacterium elongatum DSM 19469
26	4233	4907	41	AKO99122	CP010855	Marinovum algicola DG 898
26	4233	4907	41	AKO97113	CP010855	Marinovum algicola DG 898
26	4233	4907	42	ETX14630	JALZ01000001	Roseivivax halodurans JCM 10272
26	4233	4907	43	KEJ97857	JAMD01000001	Sulfitobacter pseudonitzschiae
26	4233	4907	44	ETX29438	JAME01000001	Roseivivax isoporae LMG 25204
26	4233	4907	45	KIN60793	JASC01000014	Sulfitobacter noctilucae
26	4233	4907	46	KIN66348	JASD01000008	Sulfitobacter noctilucicola
26	4233	4907	47	KHA52109	JASE01000005	Sulfitobacter geojensis
26	4233	4907	48	KIN66582	JASF01000005	Sulfitobacter donghicola DSW-25 = KCTC 12864 = JCM 14565
26	4233	4907	49	KIN72150	JASG01000004	Sulfitobacter guttiformis KCTC 32187
26	4233	4907	50	KIN77381	JASH01000006	Sulfitobacter mediterraneus KCTC 32188
26	4233	4907	51	KGL02526	JHAK01000001	Thalassobacter sp. 16PALIMAR09
26	4233	4907	52	KGB81771	JQFU01000001	Rhodovulum sp. NI22
26	4233	4907	53	KIT17226	JYFE01000060	Jannaschia aquimarina
26	4233	4907	54	EDZ41899	DS995276	Rhodobacteraceae bacterium HTCC2083
26	4233	4907	55	EEB84828	DS999213	Roseobacter sp. GAI101
26	4233	4907	55	EEB85611	DS999213	Roseobacter sp. GAI101
26	4233	4907	56	EEB72540	DS999054	Ruegeria sp. R11
26	4233	4907	57	EET46345	GG697169	Thalassobium sp. R2A62
26	4233	4907	58	2595598378	AINE00001	Albidovulum inexpectatum DSM 12048
26	4233	4907	59	2595654044	AXIA00002	Albidovulum xiamenense DSM 24422
26	4233	4907	60	2520217819	CBAE00001	Celeribacter baekdonensis B30
26	4233	4907	60	2520218937	CBAE00001	Celeribacter baekdonensis B30
26	4233	4907	61	2616589647	CAES00001	Citreicella aestuarii DSM 22011
26	4233	4907	62	2616569723	CMAR00001	Citreicella marina DSM 26424
26	4233	4907	62	2616571986	CMAR00001	Citreicella marina DSM 26424
26	4233	4907	62	2616572324	CMAR00001	Citreicella marina DSM 26424
26	4233	4907	63	2616616100	CTHI00001	Citreicella thiooxidans DSM 10146
26	4233	4907	63	2616619090	CTHI00001	Citreicella thiooxidans DSM 10146
26	4233	4907	64	2595616768	DDEN00001	Defluviimonas denitrificans DSM 18921
26	4233	4907	65	2524485591	DXIA00001	Donghicola xiamenensis DSM 18339
26	4233	4907	66	2616626426	GAQU00001	Gemmobacter aquatilis DSM 3857
26	4233	4907	67	2595611297	GCHA00001	Gemmobacter changlensis DSM 18774
26	4233	4907	68	2525539152	GNEC00001	Gemmobacter nectariphilus DSM 15620
26	4233	4907	69	2595578262	HHAL00001	Huaishuia halophila DSM 26270
26	4233	4907	70	2595587423	HAES00001	Hwanghaeicola aestuarii DSM 22009
26	4233	4907	71	2521636709	LAQU00001	Leisingera aquimarina DSM 24565 (scaffold version)
26	4233	4907	72	2521518428	LNAN00004	Leisingera nanhaiensis NH52F	DSM 24252 (scaffold version)
26	4233	4907	73	2616591505	LTAE00002	Litorimicrobium taeanense DSM 22007
26	4233	4907	74	2517498487	LOSP00001	Loktanella sp. SE62
26	4233	4907	75	2521729292	LVES00001	Loktanella vestfoldensis DSM 16212
26	4233	4907	76	2595667658	MALB00001	Mameliella alba DSM 26384
26	4233	4907	76	2595669779	MALB00001	Mameliella alba DSM 26384
26	4233	4907	77	2616716351	MPEL00001	Maribius pelagius DSM 26893
26	4233	4907	78	2598720574	MASP00001	Maribius sp. MOLA 401
26	4233	4907	79	2599732270	NIGN00001	Nereida ignava DSM 16309
26	4233	4907	80	2558678953	ONAN00011	Oceanicola nanhaiensis DSM 18065
26	4233	4907	81	2541036134	OCSP00005	Oceanicola sp. HL-35
26	4233	4907	82	2616573250	PMAR00001	Palleronia marisminoris DSM 26347
26	4233	4907	83	2616622856	PAMI00001	Paracoccus aminovorans DSM 8537
26	4233	4907	84	2616639027	PVER00001	Paracoccus versutus DSM 582
26	4233	4907	84	2616639774	PVER00001	Paracoccus versutus DSM 582
26	4233	4907	85	2521659328	PARC00001	Phaeobacter arcticus DSM 23566
26	4233	4907	86	2512539347	PCAE00006	Phaeobacter caeruleus 13	DSM 24564
26	4233	4907	87	2595591602	PFRI00001	Planktotalea frisia DSM 23709
26	4233	4907	88	2524263640	PFER00001	Pseudorhodobacter ferrugineus DSM 5888
26	4233	4907	89	2595625469	RBAR00001	Rhodobaca barguzinensis DSM 19920
26	4233	4907	90	2606193975	RHSP00004	Rhodobacteraceae sp. HL-91
26	4233	4907	91	2618266019	RSUL00002	Rhodovulum sulfidophilum DSM 1374
26	4233	4907	92	2595601404	RTHI00001	Roseinatronobacter thiooxidans DSM 13087
26	4233	4907	93	2521412907	ROSP00006	Roseobacter sp. R2A57
26	4233	4907	94	2514311161	RUSP00006	Ruegeria sp. TW15
26	4233	4907	95	2523944582	SQIA00001	Sediminimonas qiaohouensis DSM 21189
26	4233	4907	95	2523945916	SQIA00001	Sediminimonas qiaohouensis DSM 21189
26	4233	4907	96	2616689691	SDUB00001	Sulfitobacter dubius DSM 16472
26	4233	4907	97	2557391558	SUSP00001	Sulfitobacter sp. 20_GPM-1509m
26	4233	4907	98	2616720458	TAES00001	Thalassobius aestuarii DSM 15283
26	4233	4907	99	2616564264	TMUL00002	Tropicibacter multivorans DSM 26470
26	4233	4907	100	2616596398	TISO00001	Tropicimonas isoalkanivorans DSM 19548
26	4233	4907	100	2616598490	TISO00001	Tropicimonas isoalkanivorans DSM 19548
26	4233	4907	100	2616599590	TISO00001	Tropicimonas isoalkanivorans DSM 19548
26	4233	4907	101	2620435670	RTOL00001	Roseovarius tolerans DSM 11457
26	4233	4907	102	KJS44605	LADY01000064	Roseovarius sp. BRH_c41
26	4233	4907	102	KJS45005	LADY01000064	Roseovarius sp. BRH_c41
26	4233	4907	103	2620330292	RIND00001	Roseovarius indicus DSM 26383
26	4233	4907	103	2620331808	RIND00001	Roseovarius indicus DSM 26383
26	4233	4907	104	2620454346	RCRA00001	Roseovarius crassostreae DSM 16950
26	4233	4907	105	2622720885	LTAM00001	Loktanella tamlensis DSM 26879
26	4233	4907	106	2622724366	LKOR00001	Loktanella koreensis DSM 17925
27	192558	193193	0	KIC51332	JWLL01000006	Tateyamaria sp. ANG-S1
27	192558	193193	0	KIC45576	JWLL01000006	Tateyamaria sp. ANG-S1
27	192558	193193	1	EAP76874	AALY01000001	Roseovarius nubinhibens ISM
27	192558	193193	2	EAQ04777	AAMO01000001	Oceanicola batsensis HTCC2597
27	192558	193193	3	EAQ08189	AAMS01000002	Loktanella vestfoldensis SKA53
27	192558	193193	4	EAQ11962	AAMT01000001	Maritimibacter alkaliphilus HTCC2654
27	192558	193193	5	EAQ24067	AAMV01000001	Roseovarius sp. 217
27	192558	193193	6	EAR52523	CH724108	Oceanicola granulosus HTCC2516
27	192558	193193	7	EAU44666	DS022277	Pelagibaca bermudensis HTCC2601
27	192558	193193	7	EAU44030	DS022277	Pelagibaca bermudensis HTCC2601
27	192558	193193	7	EAU43878	DS022277	Pelagibaca bermudensis HTCC2601
27	192558	193193	8	EAU52070	AATR01000001	Rhodobacterales bacterium HTCC2255
27	192558	193193	9	EBA02624	AAXZ01000002	Rhodobacteraceae bacterium HTCC2150
27	192558	193193	10	EBA09459	AAYA01000001	Sagittula stellata E-37
27	192558	193193	10	EBA06059	AAYA01000001	Sagittula stellata E-37
27	192558	193193	11	EBA11931	AAYB01000001	Roseobacter sp. CCS2
27	192558	193193	11	EBA12319	AAYB01000001	Roseobacter sp. CCS2
27	192558	193193	12	EDM33420	ABCL01000001	Roseovarius sp. TM1035
27	192558	193193	13	EDM70646	ABCR01000001	Roseobacter sp. AzwK-3b
27	192558	193193	13	EDM69688	ABCR01000001	Roseobacter sp. AzwK-3b
27	192558	193193	14	EDQ04471	ABID01000001	Oceanibulbus indolifex HEL-45
27	192558	193193	15	EEW23680	ACYY01000001	Rhodobacter sp. SW2
27	192558	193193	16	EKE45530	AMGO01000021	Oceaniovalibus guishaninsula JLT2003
27	192558	193193	17	KIQ68821	KN848374	Wenxinia marina DSM 24838
27	192558	193193	18	KGM87313	KN293975	Roseovarius mucosus DSM 17069
27	192558	193193	19	EPX80743	AONI01000015	Litoreibacter arenae DSM 19593
27	192558	193193	20	EYD71379	APGJ01000007	Loktanella hongkongensis DSM 17492
27	192558	193193	21	EPX85612	KE557274	Salipiger mucosus DSM 16094
27	192558	193193	21	EPX85049	KE557274	Salipiger mucosus DSM 16094
27	192558	193193	22	ETW11728	AQQW01000001	Roseivivax atlanticus
27	192558	193193	23	KEO52890	AUND01000001	Thioclava pacifica DSM 10166
27	192558	193193	25	KAJ31144	AXZR01000001	Sulfitobacter pontiacus 3SOLIMAR09
27	192558	193193	26	ESW59957	AYNO01000005	Rhodobacter sp. CACIA14H1
27	192558	193193	27	GAD56131	BATB01000001	Loktanella cinnabarina LL-001
27	192558	193193	27	GAD57228	BATB01000001	Loktanella cinnabarina LL-001
27	192558	193193	28	AAV95092	CP000031	Ruegeria pomeroyi DSS-3
27	192558	193193	29	ABA79753	CP000143	Rhodobacter sphaeroides 2.4.1
27	192558	193193	30	ABD56620	CP000264	Jannaschia sp. CCS1
27	192558	193193	31	ABG30773	CP000362	Roseobacter denitrificans OCh 114
27	192558	193193	31	ABG31908	CP000362	Roseobacter denitrificans OCh 114
27	192558	193193	32	ABF64222	CP000377	Ruegeria sp. TM1040
27	192558	193193	33	ABV93141	CP000830	Dinoroseobacter shibae DFL 12 = DSM 16493
27	192558	193193	33	ABV95286	CP000830	Dinoroseobacter shibae DFL 12 = DSM 16493
27	192558	193193	34	ADE85856	CP001312	Rhodobacter capsulatus SB 1003
27	192558	193193	34	ADE86350	CP001312	Rhodobacter capsulatus SB 1003
27	192558	193193	34	ADE86588	CP001312	Rhodobacter capsulatus SB 1003
27	192558	193193	35	AEI92342	CP002623	Roseobacter litoralis Och 149
27	192558	193193	35	AEI94142	CP002623	Roseobacter litoralis Och 149
27	192558	193193	36	AFO91012	CP002976	Phaeobacter inhibens DSM 17395
27	192558	193193	37	AGI66971	CP003740	Octadecabacter antarcticus 307
27	192558	193193	38	AGI72558	CP003742	Octadecabacter arcticus 238
27	192558	193193	38	AGI74582	CP003742	Octadecabacter arcticus 238
27	192558	193193	39	AII85952	CP003984	Planktomarina temperata RCA23
27	192558	193193	40	AHM03016	CP004372	Roseibacterium elongatum DSM 19469
27	192558	193193	40	AHM05638	CP004372	Roseibacterium elongatum DSM 19469
27	192558	193193	41	AKO97701	CP010855	Marinovum algicola DG 898
27	192558	193193	42	ETX10017	JALZ01000001	Roseivivax halodurans JCM 10272
27	192558	193193	43	KEJ95659	JAMD01000001	Sulfitobacter pseudonitzschiae
27	192558	193193	44	ETX26476	JAME01000001	Roseivivax isoporae LMG 25204
27	192558	193193	45	KIN60503	JASC01000014	Sulfitobacter noctilucae
27	192558	193193	46	KIN64166	JASD01000008	Sulfitobacter noctilucicola
27	192558	193193	47	KHA51714	JASE01000005	Sulfitobacter geojensis
27	192558	193193	48	KIN66786	JASF01000005	Sulfitobacter donghicola DSW-25 = KCTC 12864 = JCM 14565
27	192558	193193	49	KIN71799	JASG01000004	Sulfitobacter guttiformis KCTC 32187
27	192558	193193	50	KIN78198	JASH01000006	Sulfitobacter mediterraneus KCTC 32188
27	192558	193193	50	KIN77012	JASH01000006	Sulfitobacter mediterraneus KCTC 32188
27	192558	193193	51	KGL02179	JHAK01000001	Thalassobacter sp. 16PALIMAR09
27	192558	193193	51	KGL02326	JHAK01000001	Thalassobacter sp. 16PALIMAR09
27	192558	193193	52	KGB80949	JQFU01000001	Rhodovulum sp. NI22
27	192558	193193	53	KIT14438	JYFE01000060	Jannaschia aquimarina
27	192558	193193	54	EDZ41147	DS995276	Rhodobacteraceae bacterium HTCC2083
27	192558	193193	55	EEB85825	DS999213	Roseobacter sp. GAI101
27	192558	193193	56	EEB71942	DS999054	Ruegeria sp. R11
27	192558	193193	57	EET46917	GG697169	Thalassobium sp. R2A62
27	192558	193193	58	2595600264	AINE00001	Albidovulum inexpectatum DSM 12048
27	192558	193193	59	2595655082	AXIA00002	Albidovulum xiamenense DSM 24422
27	192558	193193	60	2520220472	CBAE00001	Celeribacter baekdonensis B30
27	192558	193193	61	2616590934	CAES00001	Citreicella aestuarii DSM 22011
27	192558	193193	63	2616616489	CTHI00001	Citreicella thiooxidans DSM 10146
27	192558	193193	63	2616619403	CTHI00001	Citreicella thiooxidans DSM 10146
27	192558	193193	64	2595618986	DDEN00001	Defluviimonas denitrificans DSM 18921
27	192558	193193	65	2524482875	DXIA00001	Donghicola xiamenensis DSM 18339
27	192558	193193	66	2616627938	GAQU00001	Gemmobacter aquatilis DSM 3857
27	192558	193193	67	2595613735	GCHA00001	Gemmobacter changlensis DSM 18774
27	192558	193193	68	2525538948	GNEC00001	Gemmobacter nectariphilus DSM 15620
27	192558	193193	69	2595578464	HHAL00001	Huaishuia halophila DSM 26270
27	192558	193193	69	2595580793	HHAL00001	Huaishuia halophila DSM 26270
27	192558	193193	70	2595585401	HAES00001	Hwanghaeicola aestuarii DSM 22009
27	192558	193193	71	2521636910	LAQU00001	Leisingera aquimarina DSM 24565 (scaffold version)
27	192558	193193	72	2521517501	LNAN00004	Leisingera nanhaiensis NH52F	DSM 24252 (scaffold version)
27	192558	193193	73	2616595027	LTAE00002	Litorimicrobium taeanense DSM 22007
27	192558	193193	74	2517494950	LOSP00001	Loktanella sp. SE62
27	192558	193193	75	2521729560	LVES00001	Loktanella vestfoldensis DSM 16212
27	192558	193193	76	2595670886	MALB00001	Mameliella alba DSM 26384
27	192558	193193	77	2616716829	MPEL00001	Maribius pelagius DSM 26893
27	192558	193193	78	2598719099	MASP00001	Maribius sp. MOLA 401
27	192558	193193	79	2599734062	NIGN00001	Nereida ignava DSM 16309
27	192558	193193	80	2558678027	ONAN00011	Oceanicola nanhaiensis DSM 18065
27	192558	193193	81	2541032411	OCSP00005	Oceanicola sp. HL-35
27	192558	193193	81	2541035389	OCSP00005	Oceanicola sp. HL-35
27	192558	193193	82	2616573003	PMAR00001	Palleronia marisminoris DSM 26347
27	192558	193193	83	2616624251	PAMI00001	Paracoccus aminovorans DSM 8537
27	192558	193193	84	2616640991	PVER00001	Paracoccus versutus DSM 582
27	192558	193193	84	2616641209	PVER00001	Paracoccus versutus DSM 582
27	192558	193193	85	2521658852	PARC00001	Phaeobacter arcticus DSM 23566
27	192558	193193	86	2512535506	PCAE00006	Phaeobacter caeruleus 13	DSM 24564
27	192558	193193	87	2595592240	PFRI00001	Planktotalea frisia DSM 23709
27	192558	193193	88	2524264594	PFER00001	Pseudorhodobacter ferrugineus DSM 5888
27	192558	193193	89	2595624498	RBAR00001	Rhodobaca barguzinensis DSM 19920
27	192558	193193	90	2606194330	RHSP00004	Rhodobacteraceae sp. HL-91
27	192558	193193	91	2618264028	RSUL00002	Rhodovulum sulfidophilum DSM 1374
27	192558	193193	91	2618264531	RSUL00002	Rhodovulum sulfidophilum DSM 1374
27	192558	193193	92	2595601608	RTHI00001	Roseinatronobacter thiooxidans DSM 13087
27	192558	193193	93	2521412765	ROSP00006	Roseobacter sp. R2A57
27	192558	193193	94	2514311008	RUSP00006	Ruegeria sp. TW15
27	192558	193193	95	2523943440	SQIA00001	Sediminimonas qiaohouensis DSM 21189
27	192558	193193	96	2616689449	SDUB00001	Sulfitobacter dubius DSM 16472
27	192558	193193	97	2557389010	SUSP00001	Sulfitobacter sp. 20_GPM-1509m
27	192558	193193	98	2616719294	TAES00001	Thalassobius aestuarii DSM 15283
27	192558	193193	99	2616564115	TMUL00002	Tropicibacter multivorans DSM 26470
27	192558	193193	99	2616564624	TMUL00002	Tropicibacter multivorans DSM 26470
27	192558	193193	100	2616599390	TISO00001	Tropicimonas isoalkanivorans DSM 19548
27	192558	193193	101	2620434071	RTOL00001	Roseovarius tolerans DSM 11457
27	192558	193193	101	2620435069	RTOL00001	Roseovarius tolerans DSM 11457
27	192558	193193	102	KJS40326	LADY01000064	Roseovarius sp. BRH_c41
27	192558	193193	103	2620335071	RIND00001	Roseovarius indicus DSM 26383
27	192558	193193	104	2620454673	RCRA00001	Roseovarius crassostreae DSM 16950
27	192558	193193	105	2622722011	LTAM00001	Loktanella tamlensis DSM 26879
27	192558	193193	106	2622723310	LKOR00001	Loktanella koreensis DSM 17925
30	4908	5330	0	KIC50969	JWLL01000006	Tateyamaria sp. ANG-S1
30	4908	5330	1	EAP75356	AALY01000001	Roseovarius nubinhibens ISM
30	4908	5330	2	EAQ04888	AAMO01000001	Oceanicola batsensis HTCC2597
30	4908	5330	3	EAQ07932	AAMS01000002	Loktanella vestfoldensis SKA53
30	4908	5330	3	EAQ08233	AAMS01000002	Loktanella vestfoldensis SKA53
30	4908	5330	4	EAQ15056	AAMT01000001	Maritimibacter alkaliphilus HTCC2654
30	4908	5330	5	EAQ23500	AAMV01000001	Roseovarius sp. 217
30	4908	5330	6	EAR52027	CH724108	Oceanicola granulosus HTCC2516
30	4908	5330	6	EAR51972	CH724108	Oceanicola granulosus HTCC2516
30	4908	5330	7	EAU46390	DS022277	Pelagibaca bermudensis HTCC2601
30	4908	5330	8	EAU53306	AATR01000001	Rhodobacterales bacterium HTCC2255
30	4908	5330	8	EAU50983	AATR01000001	Rhodobacterales bacterium HTCC2255
30	4908	5330	9	EBA05310	AAXZ01000002	Rhodobacteraceae bacterium HTCC2150
30	4908	5330	10	EBA07447	AAYA01000001	Sagittula stellata E-37
30	4908	5330	11	EBA12991	AAYB01000001	Roseobacter sp. CCS2
30	4908	5330	12	EDM30855	ABCL01000001	Roseovarius sp. TM1035
30	4908	5330	13	EDM69704	ABCR01000001	Roseobacter sp. AzwK-3b
30	4908	5330	14	EDQ06980	ABID01000001	Oceanibulbus indolifex HEL-45
30	4908	5330	15	EEW26092	ACYY01000001	Rhodobacter sp. SW2
30	4908	5330	16	EKE44854	AMGO01000021	Oceaniovalibus guishaninsula JLT2003
30	4908	5330	17	KIQ69210	KN848374	Wenxinia marina DSM 24838
30	4908	5330	18	KGM88889	KN293975	Roseovarius mucosus DSM 17069
30	4908	5330	19	EPX81020	AONI01000015	Litoreibacter arenae DSM 19593
30	4908	5330	20	EYD72282	APGJ01000007	Loktanella hongkongensis DSM 17492
30	4908	5330	21	EPX79736	KE557274	Salipiger mucosus DSM 16094
30	4908	5330	22	ETW10574	AQQW01000001	Roseivivax atlanticus
30	4908	5330	23	KEO50465	AUND01000001	Thioclava pacifica DSM 10166
30	4908	5330	25	KAJ29990	AXZR01000001	Sulfitobacter pontiacus 3SOLIMAR09
30	4908	5330	26	ESW59899	AYNO01000005	Rhodobacter sp. CACIA14H1
30	4908	5330	27	GAD54351	BATB01000001	Loktanella cinnabarina LL-001
30	4908	5330	28	AAV94859	CP000031	Ruegeria pomeroyi DSS-3
30	4908	5330	28	AAV96181	CP000031	Ruegeria pomeroyi DSS-3
30	4908	5330	29	ABA80002	CP000143	Rhodobacter sphaeroides 2.4.1
30	4908	5330	30	ABD55908	CP000264	Jannaschia sp. CCS1
30	4908	5330	31	ABG30816	CP000362	Roseobacter denitrificans OCh 114
30	4908	5330	31	ABG33441	CP000362	Roseobacter denitrificans OCh 114
30	4908	5330	31	ABG33684	CP000362	Roseobacter denitrificans OCh 114
30	4908	5330	32	ABF64312	CP000377	Ruegeria sp. TM1040
30	4908	5330	33	ABV92566	CP000830	Dinoroseobacter shibae DFL 12 = DSM 16493
30	4908	5330	33	ABV93849	CP000830	Dinoroseobacter shibae DFL 12 = DSM 16493
30	4908	5330	34	ADE84203	CP001312	Rhodobacter capsulatus SB 1003
30	4908	5330	35	AEI92475	CP002623	Roseobacter litoralis Och 149
30	4908	5330	35	AEI95597	CP002623	Roseobacter litoralis Och 149
30	4908	5330	36	AFO90905	CP002976	Phaeobacter inhibens DSM 17395
30	4908	5330	37	AGI69171	CP003740	Octadecabacter antarcticus 307
30	4908	5330	38	AGI73306	CP003742	Octadecabacter arcticus 238
30	4908	5330	39	AII85765	CP003984	Planktomarina temperata RCA23
30	4908	5330	40	AHM05887	CP004372	Roseibacterium elongatum DSM 19469
30	4908	5330	41	AKO95872	CP010855	Marinovum algicola DG 898
30	4908	5330	42	ETX14056	JALZ01000001	Roseivivax halodurans JCM 10272
30	4908	5330	43	KEJ96592	JAMD01000001	Sulfitobacter pseudonitzschiae
30	4908	5330	44	ETX26458	JAME01000001	Roseivivax isoporae LMG 25204
30	4908	5330	45	KIN70821	JASC01000014	Sulfitobacter noctilucae
30	4908	5330	46	KIN61979	JASD01000008	Sulfitobacter noctilucicola
30	4908	5330	47	KHA53418	JASE01000005	Sulfitobacter geojensis
30	4908	5330	48	KIN68667	JASF01000005	Sulfitobacter donghicola DSW-25 = KCTC 12864 = JCM 14565
30	4908	5330	49	KIN73659	JASG01000004	Sulfitobacter guttiformis KCTC 32187
30	4908	5330	50	KIN77632	JASH01000006	Sulfitobacter mediterraneus KCTC 32188
30	4908	5330	51	KGL03051	JHAK01000001	Thalassobacter sp. 16PALIMAR09
30	4908	5330	52	KGB83457	JQFU01000001	Rhodovulum sp. NI22
30	4908	5330	53	KIT16056	JYFE01000060	Jannaschia aquimarina
30	4908	5330	54	EDZ41214	DS995276	Rhodobacteraceae bacterium HTCC2083
30	4908	5330	54	EDZ42230	DS995276	Rhodobacteraceae bacterium HTCC2083
30	4908	5330	55	EEB85029	DS999213	Roseobacter sp. GAI101
30	4908	5330	56	EEB71103	DS999054	Ruegeria sp. R11
30	4908	5330	57	EET46802	GG697169	Thalassobium sp. R2A62
30	4908	5330	57	EET49716	GG697169	Thalassobium sp. R2A62
30	4908	5330	58	2595598520	AINE00001	Albidovulum inexpectatum DSM 12048
30	4908	5330	59	2595655849	AXIA00002	Albidovulum xiamenense DSM 24422
30	4908	5330	60	2520218905	CBAE00001	Celeribacter baekdonensis B30
30	4908	5330	60	2520219338	CBAE00001	Celeribacter baekdonensis B30
30	4908	5330	61	2616587789	CAES00001	Citreicella aestuarii DSM 22011
30	4908	5330	62	2616567783	CMAR00001	Citreicella marina DSM 26424
30	4908	5330	62	2616569287	CMAR00001	Citreicella marina DSM 26424
30	4908	5330	63	2616616884	CTHI00001	Citreicella thiooxidans DSM 10146
30	4908	5330	64	2595617649	DDEN00001	Defluviimonas denitrificans DSM 18921
30	4908	5330	64	2595619181	DDEN00001	Defluviimonas denitrificans DSM 18921
30	4908	5330	65	2524484788	DXIA00001	Donghicola xiamenensis DSM 18339
30	4908	5330	66	2616627916	GAQU00001	Gemmobacter aquatilis DSM 3857
30	4908	5330	67	2595614098	GCHA00001	Gemmobacter changlensis DSM 18774
30	4908	5330	68	2525539626	GNEC00001	Gemmobacter nectariphilus DSM 15620
30	4908	5330	69	2595577998	HHAL00001	Huaishuia halophila DSM 26270
30	4908	5330	70	2595587573	HAES00001	Hwanghaeicola aestuarii DSM 22009
30	4908	5330	71	2521633920	LAQU00001	Leisingera aquimarina DSM 24565 (scaffold version)
30	4908	5330	71	2521637039	LAQU00001	Leisingera aquimarina DSM 24565 (scaffold version)
30	4908	5330	72	2521518536	LNAN00004	Leisingera nanhaiensis NH52F	DSM 24252 (scaffold version)
30	4908	5330	72	2521520919	LNAN00004	Leisingera nanhaiensis NH52F	DSM 24252 (scaffold version)
30	4908	5330	73	2616592877	LTAE00002	Litorimicrobium taeanense DSM 22007
30	4908	5330	74	2517497221	LOSP00001	Loktanella sp. SE62
30	4908	5330	75	2521730256	LVES00001	Loktanella vestfoldensis DSM 16212
30	4908	5330	76	2595668446	MALB00001	Mameliella alba DSM 26384
30	4908	5330	76	2595668889	MALB00001	Mameliella alba DSM 26384
30	4908	5330	77	2616714133	MPEL00001	Maribius pelagius DSM 26893
30	4908	5330	78	2598719385	MASP00001	Maribius sp. MOLA 401
30	4908	5330	79	2599733646	NIGN00001	Nereida ignava DSM 16309
30	4908	5330	80	2558679234	ONAN00011	Oceanicola nanhaiensis DSM 18065
30	4908	5330	81	2541032997	OCSP00005	Oceanicola sp. HL-35
30	4908	5330	82	2616573728	PMAR00001	Palleronia marisminoris DSM 26347
30	4908	5330	83	2616622563	PAMI00001	Paracoccus aminovorans DSM 8537
30	4908	5330	83	2616625378	PAMI00001	Paracoccus aminovorans DSM 8537
30	4908	5330	84	2616638435	PVER00001	Paracoccus versutus DSM 582
30	4908	5330	85	2521659845	PARC00001	Phaeobacter arcticus DSM 23566
30	4908	5330	86	2512535631	PCAE00006	Phaeobacter caeruleus 13	DSM 24564
30	4908	5330	86	2512537679	PCAE00006	Phaeobacter caeruleus 13	DSM 24564
30	4908	5330	87	2595593176	PFRI00001	Planktotalea frisia DSM 23709
30	4908	5330	88	2524265248	PFER00001	Pseudorhodobacter ferrugineus DSM 5888
30	4908	5330	88	2524265435	PFER00001	Pseudorhodobacter ferrugineus DSM 5888
30	4908	5330	89	2595625595	RBAR00001	Rhodobaca barguzinensis DSM 19920
30	4908	5330	90	2606192820	RHSP00004	Rhodobacteraceae sp. HL-91
30	4908	5330	91	2618266202	RSUL00002	Rhodovulum sulfidophilum DSM 1374
30	4908	5330	92	2595601013	RTHI00001	Roseinatronobacter thiooxidans DSM 13087
30	4908	5330	93	2521413770	ROSP00006	Roseobacter sp. R2A57
30	4908	5330	94	2514312170	RUSP00006	Ruegeria sp. TW15
30	4908	5330	94	2514314235	RUSP00006	Ruegeria sp. TW15
30	4908	5330	95	2523944658	SQIA00001	Sediminimonas qiaohouensis DSM 21189
30	4908	5330	96	2616690820	SDUB00001	Sulfitobacter dubius DSM 16472
30	4908	5330	97	2557389519	SUSP00001	Sulfitobacter sp. 20_GPM-1509m
30	4908	5330	98	2616721082	TAES00001	Thalassobius aestuarii DSM 15283
30	4908	5330	99	2616564027	TMUL00002	Tropicibacter multivorans DSM 26470
30	4908	5330	100	2616600310	TISO00001	Tropicimonas isoalkanivorans DSM 19548
30	4908	5330	101	2620435239	RTOL00001	Roseovarius tolerans DSM 11457
30	4908	5330	102	KJS42690	LADY01000064	Roseovarius sp. BRH_c41
30	4908	5330	103	2620334204	RIND00001	Roseovarius indicus DSM 26383
30	4908	5330	104	2620454199	RCRA00001	Roseovarius crassostreae DSM 16950
30	4908	5330	105	2622720331	LTAM00001	Loktanella tamlensis DSM 26879
30	4908	5330	106	2622723488	LKOR00001	Loktanella koreensis DSM 17925
31	5331	5638	0	KIC52019	JWLL01000006	Tateyamaria sp. ANG-S1
31	5331	5638	1	EAP76914	AALY01000001	Roseovarius nubinhibens ISM
31	5331	5638	2	EAQ02589	AAMO01000001	Oceanicola batsensis HTCC2597
31	5331	5638	2	EAQ04357	AAMO01000001	Oceanicola batsensis HTCC2597
31	5331	5638	2	EAQ01304	AAMO01000001	Oceanicola batsensis HTCC2597
31	5331	5638	3	EAQ07792	AAMS01000002	Loktanella vestfoldensis SKA53
31	5331	5638	4	EAQ14180	AAMT01000001	Maritimibacter alkaliphilus HTCC2654
31	5331	5638	5	EAQ23850	AAMV01000001	Roseovarius sp. 217
31	5331	5638	5	EAQ25233	AAMV01000001	Roseovarius sp. 217
31	5331	5638	6	EAR49811	CH724108	Oceanicola granulosus HTCC2516
31	5331	5638	7	EAU46095	DS022277	Pelagibaca bermudensis HTCC2601
31	5331	5638	8	EAU51834	AATR01000001	Rhodobacterales bacterium HTCC2255
31	5331	5638	9	EBA04595	AAXZ01000002	Rhodobacteraceae bacterium HTCC2150
31	5331	5638	10	EBA06250	AAYA01000001	Sagittula stellata E-37
31	5331	5638	11	EBA12164	AAYB01000001	Roseobacter sp. CCS2
31	5331	5638	12	EDM32723	ABCL01000001	Roseovarius sp. TM1035
31	5331	5638	13	EDM72459	ABCR01000001	Roseobacter sp. AzwK-3b
31	5331	5638	14	EDQ05959	ABID01000001	Oceanibulbus indolifex HEL-45
31	5331	5638	15	EEW24876	ACYY01000001	Rhodobacter sp. SW2
31	5331	5638	16	EKE45209	AMGO01000021	Oceaniovalibus guishaninsula JLT2003
31	5331	5638	17	KIQ70619	KN848374	Wenxinia marina DSM 24838
31	5331	5638	18	KGM87824	KN293975	Roseovarius mucosus DSM 17069
31	5331	5638	19	EPX76925	AONI01000015	Litoreibacter arenae DSM 19593
31	5331	5638	20	EYD72554	APGJ01000007	Loktanella hongkongensis DSM 17492
31	5331	5638	20	EYD71982	APGJ01000007	Loktanella hongkongensis DSM 17492
31	5331	5638	21	EPX83052	KE557274	Salipiger mucosus DSM 16094
31	5331	5638	21	EPX76350	KE557274	Salipiger mucosus DSM 16094
31	5331	5638	22	ETW11829	AQQW01000001	Roseivivax atlanticus
31	5331	5638	23	KEO52659	AUND01000001	Thioclava pacifica DSM 10166
31	5331	5638	25	KAJ29293	AXZR01000001	Sulfitobacter pontiacus 3SOLIMAR09
31	5331	5638	26	ESW60677	AYNO01000005	Rhodobacter sp. CACIA14H1
31	5331	5638	27	GAD57706	BATB01000001	Loktanella cinnabarina LL-001
31	5331	5638	28	AAV94025	CP000031	Ruegeria pomeroyi DSS-3
31	5331	5638	29	ABA77838	CP000143	Rhodobacter sphaeroides 2.4.1
31	5331	5638	30	ABD53462	CP000264	Jannaschia sp. CCS1
31	5331	5638	31	ABG31027	CP000362	Roseobacter denitrificans OCh 114
31	5331	5638	32	ABF65158	CP000377	Ruegeria sp. TM1040
31	5331	5638	33	ABV91965	CP000830	Dinoroseobacter shibae DFL 12 = DSM 16493
31	5331	5638	34	ADE83908	CP001312	Rhodobacter capsulatus SB 1003
31	5331	5638	35	AEI95340	CP002623	Roseobacter litoralis Och 149
31	5331	5638	36	AFO89870	CP002976	Phaeobacter inhibens DSM 17395
31	5331	5638	37	AGI66080	CP003740	Octadecabacter antarcticus 307
31	5331	5638	38	AGI70506	CP003742	Octadecabacter arcticus 238
31	5331	5638	39	AII86090	CP003984	Planktomarina temperata RCA23
31	5331	5638	40	AHM03903	CP004372	Roseibacterium elongatum DSM 19469
31	5331	5638	41	AKO98988	CP010855	Marinovum algicola DG 898
31	5331	5638	41	AKO95576	CP010855	Marinovum algicola DG 898
31	5331	5638	42	ETX13950	JALZ01000001	Roseivivax halodurans JCM 10272
31	5331	5638	43	KEJ95139	JAMD01000001	Sulfitobacter pseudonitzschiae
31	5331	5638	43	KEJ94034	JAMD01000001	Sulfitobacter pseudonitzschiae
31	5331	5638	44	ETX27499	JAME01000001	Roseivivax isoporae LMG 25204
31	5331	5638	45	KIN65250	JASC01000014	Sulfitobacter noctilucae
31	5331	5638	46	KIN62281	JASD01000008	Sulfitobacter noctilucicola
31	5331	5638	47	KHA51061	JASE01000005	Sulfitobacter geojensis
31	5331	5638	48	KIN68322	JASF01000005	Sulfitobacter donghicola DSW-25 = KCTC 12864 = JCM 14565
31	5331	5638	49	KIN73929	JASG01000004	Sulfitobacter guttiformis KCTC 32187
31	5331	5638	50	KIN78318	JASH01000006	Sulfitobacter mediterraneus KCTC 32188
31	5331	5638	51	KGL00570	JHAK01000001	Thalassobacter sp. 16PALIMAR09
31	5331	5638	52	KGB80380	JQFU01000001	Rhodovulum sp. NI22
31	5331	5638	53	KIT17992	JYFE01000060	Jannaschia aquimarina
31	5331	5638	54	EDZ41463	DS995276	Rhodobacteraceae bacterium HTCC2083
31	5331	5638	55	EEB84818	DS999213	Roseobacter sp. GAI101
31	5331	5638	56	EEB69748	DS999054	Ruegeria sp. R11
31	5331	5638	57	EET48089	GG697169	Thalassobium sp. R2A62
31	5331	5638	58	2595597632	AINE00001	Albidovulum inexpectatum DSM 12048
31	5331	5638	59	2595655034	AXIA00002	Albidovulum xiamenense DSM 24422
31	5331	5638	60	2520220474	CBAE00001	Celeribacter baekdonensis B30
31	5331	5638	61	2616589469	CAES00001	Citreicella aestuarii DSM 22011
31	5331	5638	62	2616570386	CMAR00001	Citreicella marina DSM 26424
31	5331	5638	63	2616618355	CTHI00001	Citreicella thiooxidans DSM 10146
31	5331	5638	63	2616621231	CTHI00001	Citreicella thiooxidans DSM 10146
31	5331	5638	64	2595618853	DDEN00001	Defluviimonas denitrificans DSM 18921
31	5331	5638	65	2524486341	DXIA00001	Donghicola xiamenensis DSM 18339
31	5331	5638	65	2524486814	DXIA00001	Donghicola xiamenensis DSM 18339
31	5331	5638	66	2616628616	GAQU00001	Gemmobacter aquatilis DSM 3857
31	5331	5638	67	2595610676	GCHA00001	Gemmobacter changlensis DSM 18774
31	5331	5638	68	2525541097	GNEC00001	Gemmobacter nectariphilus DSM 15620
31	5331	5638	69	2595579502	HHAL00001	Huaishuia halophila DSM 26270
31	5331	5638	70	2595587185	HAES00001	Hwanghaeicola aestuarii DSM 22009
31	5331	5638	71	2521634687	LAQU00001	Leisingera aquimarina DSM 24565 (scaffold version)
31	5331	5638	72	2521518570	LNAN00004	Leisingera nanhaiensis NH52F	DSM 24252 (scaffold version)
31	5331	5638	72	2521521520	LNAN00004	Leisingera nanhaiensis NH52F	DSM 24252 (scaffold version)
31	5331	5638	73	2616594183	LTAE00002	Litorimicrobium taeanense DSM 22007
31	5331	5638	73	2616594840	LTAE00002	Litorimicrobium taeanense DSM 22007
31	5331	5638	74	2517495393	LOSP00001	Loktanella sp. SE62
31	5331	5638	75	2521730736	LVES00001	Loktanella vestfoldensis DSM 16212
31	5331	5638	76	2595672257	MALB00001	Mameliella alba DSM 26384
31	5331	5638	77	2616714740	MPEL00001	Maribius pelagius DSM 26893
31	5331	5638	78	2598720451	MASP00001	Maribius sp. MOLA 401
31	5331	5638	79	2599733389	NIGN00001	Nereida ignava DSM 16309
31	5331	5638	80	2558680911	ONAN00011	Oceanicola nanhaiensis DSM 18065
31	5331	5638	81	2541034480	OCSP00005	Oceanicola sp. HL-35
31	5331	5638	82	2616576656	PMAR00001	Palleronia marisminoris DSM 26347
31	5331	5638	83	2616623231	PAMI00001	Paracoccus aminovorans DSM 8537
31	5331	5638	84	2616636245	PVER00001	Paracoccus versutus DSM 582
31	5331	5638	84	2616639608	PVER00001	Paracoccus versutus DSM 582
31	5331	5638	85	2521662242	PARC00001	Phaeobacter arcticus DSM 23566
31	5331	5638	86	2512535335	PCAE00006	Phaeobacter caeruleus 13	DSM 24564
31	5331	5638	86	2512536979	PCAE00006	Phaeobacter caeruleus 13	DSM 24564
31	5331	5638	87	2595590779	PFRI00001	Planktotalea frisia DSM 23709
31	5331	5638	88	2524262698	PFER00001	Pseudorhodobacter ferrugineus DSM 5888
31	5331	5638	89	2595625650	RBAR00001	Rhodobaca barguzinensis DSM 19920
31	5331	5638	90	2606194338	RHSP00004	Rhodobacteraceae sp. HL-91
31	5331	5638	91	2618263183	RSUL00002	Rhodovulum sulfidophilum DSM 1374
31	5331	5638	92	2595600960	RTHI00001	Roseinatronobacter thiooxidans DSM 13087
31	5331	5638	93	2521414287	ROSP00006	Roseobacter sp. R2A57
31	5331	5638	94	2514310213	RUSP00006	Ruegeria sp. TW15
31	5331	5638	95	2523944317	SQIA00001	Sediminimonas qiaohouensis DSM 21189
31	5331	5638	95	2523944990	SQIA00001	Sediminimonas qiaohouensis DSM 21189
31	5331	5638	96	2616691058	SDUB00001	Sulfitobacter dubius DSM 16472
31	5331	5638	97	2557392654	SUSP00001	Sulfitobacter sp. 20_GPM-1509m
31	5331	5638	98	2616721423	TAES00001	Thalassobius aestuarii DSM 15283
31	5331	5638	98	2616721855	TAES00001	Thalassobius aestuarii DSM 15283
31	5331	5638	98	2616721866	TAES00001	Thalassobius aestuarii DSM 15283
31	5331	5638	99	2616566051	TMUL00002	Tropicibacter multivorans DSM 26470
31	5331	5638	100	2616597571	TISO00001	Tropicimonas isoalkanivorans DSM 19548
31	5331	5638	101	2620434229	RTOL00001	Roseovarius tolerans DSM 11457
31	5331	5638	102	KJS41355	LADY01000064	Roseovarius sp. BRH_c41
31	5331	5638	102	KJS43125	LADY01000064	Roseovarius sp. BRH_c41
31	5331	5638	102	KJS44550	LADY01000064	Roseovarius sp. BRH_c41
31	5331	5638	103	2620332483	RIND00001	Roseovarius indicus DSM 26383
31	5331	5638	103	2620333842	RIND00001	Roseovarius indicus DSM 26383
31	5331	5638	103	2620335428	RIND00001	Roseovarius indicus DSM 26383
31	5331	5638	104	2620454837	RCRA00001	Roseovarius crassostreae DSM 16950
31	5331	5638	105	2622722771	LTAM00001	Loktanella tamlensis DSM 26879
31	5331	5638	106	2622726567	LKOR00001	Loktanella koreensis DSM 17925
34	238186	238292	0	KIC47809	JWLL01000006	Tateyamaria sp. ANG-S1
34	238186	238292	1	EAP77591	AALY01000001	Roseovarius nubinhibens ISM
34	238186	238292	2	EAQ04932	AAMO01000001	Oceanicola batsensis HTCC2597
34	238186	238292	3	EAQ07574	AAMS01000002	Loktanella vestfoldensis SKA53
34	238186	238292	4	EAQ12174	AAMT01000001	Maritimibacter alkaliphilus HTCC2654
34	238186	238292	5	EAQ27300	AAMV01000001	Roseovarius sp. 217
34	238186	238292	5	EAQ23170	AAMV01000001	Roseovarius sp. 217
34	238186	238292	7	EAU48210	DS022277	Pelagibaca bermudensis HTCC2601
34	238186	238292	8	EAU52034	AATR01000001	Rhodobacterales bacterium HTCC2255
34	238186	238292	11	EBA14094	AAYB01000001	Roseobacter sp. CCS2
34	238186	238292	12	EDM32198	ABCL01000001	Roseovarius sp. TM1035
34	238186	238292	12	EDM30714	ABCL01000001	Roseovarius sp. TM1035
34	238186	238292	13	EDM71590	ABCR01000001	Roseobacter sp. AzwK-3b
34	238186	238292	14	EDQ06391	ABID01000001	Oceanibulbus indolifex HEL-45
34	238186	238292	15	EEW26937	ACYY01000001	Rhodobacter sp. SW2
34	238186	238292	15	EEW26206	ACYY01000001	Rhodobacter sp. SW2
34	238186	238292	15	EEW25488	ACYY01000001	Rhodobacter sp. SW2
34	238186	238292	15	EEW25489	ACYY01000001	Rhodobacter sp. SW2
34	238186	238292	15	EEW25490	ACYY01000001	Rhodobacter sp. SW2
34	238186	238292	16	EKE43756	AMGO01000021	Oceaniovalibus guishaninsula JLT2003
34	238186	238292	17	KIQ70774	KN848374	Wenxinia marina DSM 24838
34	238186	238292	18	KGM86814	KN293975	Roseovarius mucosus DSM 17069
34	238186	238292	18	KGM86905	KN293975	Roseovarius mucosus DSM 17069
34	238186	238292	19	EPX77509	AONI01000015	Litoreibacter arenae DSM 19593
34	238186	238292	20	EYD73062	APGJ01000007	Loktanella hongkongensis DSM 17492
34	238186	238292	20	EYD70919	APGJ01000007	Loktanella hongkongensis DSM 17492
34	238186	238292	21	EPX79616	KE557274	Salipiger mucosus DSM 16094
34	238186	238292	21	EPX75999	KE557274	Salipiger mucosus DSM 16094
34	238186	238292	22	ETW12361	AQQW01000001	Roseivivax atlanticus
34	238186	238292	23	KEO52821	AUND01000001	Thioclava pacifica DSM 10166
34	238186	238292	25	KAJ30374	AXZR01000001	Sulfitobacter pontiacus 3SOLIMAR09
34	238186	238292	26	ESW61137	AYNO01000005	Rhodobacter sp. CACIA14H1
34	238186	238292	26	ESW60522	AYNO01000005	Rhodobacter sp. CACIA14H1
34	238186	238292	27	GAD54262	BATB01000001	Loktanella cinnabarina LL-001
34	238186	238292	27	GAD56820	BATB01000001	Loktanella cinnabarina LL-001
34	238186	238292	28	AAV93458	CP000031	Ruegeria pomeroyi DSS-3
34	238186	238292	29	ABA79470	CP000143	Rhodobacter sphaeroides 2.4.1
34	238186	238292	30	ABD53065	CP000264	Jannaschia sp. CCS1
34	238186	238292	31	ABG29861	CP000362	Roseobacter denitrificans OCh 114
34	238186	238292	32	ABF62415	CP000377	Ruegeria sp. TM1040
34	238186	238292	33	ABV95280	CP000830	Dinoroseobacter shibae DFL 12 = DSM 16493
34	238186	238292	34	ADE84997	CP001312	Rhodobacter capsulatus SB 1003
34	238186	238292	35	AEI96429	CP002623	Roseobacter litoralis Och 149
34	238186	238292	36	AFO92847	CP002976	Phaeobacter inhibens DSM 17395
34	238186	238292	37	AGI70181	CP003740	Octadecabacter antarcticus 307
34	238186	238292	38	AGI74678	CP003742	Octadecabacter arcticus 238
34	238186	238292	39	AII85595	CP003984	Planktomarina temperata RCA23
34	238186	238292	39	AII88476	CP003984	Planktomarina temperata RCA23
34	238186	238292	40	AHM03508	CP004372	Roseibacterium elongatum DSM 19469
34	238186	238292	41	AKO98021	CP010855	Marinovum algicola DG 898
34	238186	238292	42	ETX14983	JALZ01000001	Roseivivax halodurans JCM 10272
34	238186	238292	43	KEJ97026	JAMD01000001	Sulfitobacter pseudonitzschiae
34	238186	238292	44	ETX29672	JAME01000001	Roseivivax isoporae LMG 25204
34	238186	238292	45	KIN70302	JASC01000014	Sulfitobacter noctilucae
34	238186	238292	46	KIN70025	JASD01000008	Sulfitobacter noctilucicola
34	238186	238292	46	KIN66164	JASD01000008	Sulfitobacter noctilucicola
34	238186	238292	47	KHA50873	JASE01000005	Sulfitobacter geojensis
34	238186	238292	48	KIN70068	JASF01000005	Sulfitobacter donghicola DSW-25 = KCTC 12864 = JCM 14565
34	238186	238292	49	KIN75498	JASG01000004	Sulfitobacter guttiformis KCTC 32187
34	238186	238292	50	KIN78967	JASH01000006	Sulfitobacter mediterraneus KCTC 32188
34	238186	238292	51	KGL00680	JHAK01000001	Thalassobacter sp. 16PALIMAR09
34	238186	238292	52	KGB83278	JQFU01000001	Rhodovulum sp. NI22
34	238186	238292	53	KIT14876	JYFE01000060	Jannaschia aquimarina
34	238186	238292	54	EDZ43998	DS995276	Rhodobacteraceae bacterium HTCC2083
34	238186	238292	55	EEB83488	DS999213	Roseobacter sp. GAI101
34	238186	238292	56	EEB70469	DS999054	Ruegeria sp. R11
34	238186	238292	57	EET48923	GG697169	Thalassobium sp. R2A62
34	238186	238292	57	EET49249	GG697169	Thalassobium sp. R2A62
34	238186	238292	58	2595599467	AINE00001	Albidovulum inexpectatum DSM 12048
34	238186	238292	59	2595654917	AXIA00002	Albidovulum xiamenense DSM 24422
34	238186	238292	60	2520217015	CBAE00001	Celeribacter baekdonensis B30
34	238186	238292	61	2616587536	CAES00001	Citreicella aestuarii DSM 22011
34	238186	238292	62	2616569866	CMAR00001	Citreicella marina DSM 26424
34	238186	238292	63	2616617137	CTHI00001	Citreicella thiooxidans DSM 10146
34	238186	238292	64	2595616055	DDEN00001	Defluviimonas denitrificans DSM 18921
34	238186	238292	65	2524484043	DXIA00001	Donghicola xiamenensis DSM 18339
34	238186	238292	66	2616626816	GAQU00001	Gemmobacter aquatilis DSM 3857
34	238186	238292	67	2595612629	GCHA00001	Gemmobacter changlensis DSM 18774
34	238186	238292	68	2525539260	GNEC00001	Gemmobacter nectariphilus DSM 15620
34	238186	238292	69	2595581083	HHAL00001	Huaishuia halophila DSM 26270
34	238186	238292	70	2595587083	HAES00001	Hwanghaeicola aestuarii DSM 22009
34	238186	238292	71	2521634047	LAQU00001	Leisingera aquimarina DSM 24565 (scaffold version)
34	238186	238292	73	2616593278	LTAE00002	Litorimicrobium taeanense DSM 22007
34	238186	238292	74	2517495659	LOSP00001	Loktanella sp. SE62
34	238186	238292	75	2521728384	LVES00001	Loktanella vestfoldensis DSM 16212
34	238186	238292	76	2595672037	MALB00001	Mameliella alba DSM 26384
34	238186	238292	77	2616717250	MPEL00001	Maribius pelagius DSM 26893
34	238186	238292	78	2598720671	MASP00001	Maribius sp. MOLA 401
34	238186	238292	79	2599733534	NIGN00001	Nereida ignava DSM 16309
34	238186	238292	80	2558679041	ONAN00011	Oceanicola nanhaiensis DSM 18065
34	238186	238292	81	2541032131	OCSP00005	Oceanicola sp. HL-35
34	238186	238292	81	2541032634	OCSP00005	Oceanicola sp. HL-35
34	238186	238292	82	2616574841	PMAR00001	Palleronia marisminoris DSM 26347
34	238186	238292	83	2616622369	PAMI00001	Paracoccus aminovorans DSM 8537
34	238186	238292	84	2616640882	PVER00001	Paracoccus versutus DSM 582
34	238186	238292	85	2521661525	PARC00001	Phaeobacter arcticus DSM 23566
34	238186	238292	85	2521662154	PARC00001	Phaeobacter arcticus DSM 23566
34	238186	238292	86	2512537566	PCAE00006	Phaeobacter caeruleus 13	DSM 24564
34	238186	238292	87	2595591364	PFRI00001	Planktotalea frisia DSM 23709
34	238186	238292	88	2524262955	PFER00001	Pseudorhodobacter ferrugineus DSM 5888
34	238186	238292	89	2595624568	RBAR00001	Rhodobaca barguzinensis DSM 19920
34	238186	238292	89	2595626142	RBAR00001	Rhodobaca barguzinensis DSM 19920
34	238186	238292	90	2606193915	RHSP00004	Rhodobacteraceae sp. HL-91
34	238186	238292	90	2606194951	RHSP00004	Rhodobacteraceae sp. HL-91
34	238186	238292	91	2618263050	RSUL00002	Rhodovulum sulfidophilum DSM 1374
34	238186	238292	91	2618264058	RSUL00002	Rhodovulum sulfidophilum DSM 1374
34	238186	238292	92	2595601540	RTHI00001	Roseinatronobacter thiooxidans DSM 13087
34	238186	238292	92	2595602046	RTHI00001	Roseinatronobacter thiooxidans DSM 13087
34	238186	238292	93	2521414044	ROSP00006	Roseobacter sp. R2A57
34	238186	238292	94	2514310528	RUSP00006	Ruegeria sp. TW15
34	238186	238292	95	2523943250	SQIA00001	Sediminimonas qiaohouensis DSM 21189
34	238186	238292	96	2616691479	SDUB00001	Sulfitobacter dubius DSM 16472
34	238186	238292	97	2557390854	SUSP00001	Sulfitobacter sp. 20_GPM-1509m
34	238186	238292	98	2616718478	TAES00001	Thalassobius aestuarii DSM 15283
34	238186	238292	99	2616563441	TMUL00002	Tropicibacter multivorans DSM 26470
34	238186	238292	100	2616596615	TISO00001	Tropicimonas isoalkanivorans DSM 19548
34	238186	238292	100	2616599676	TISO00001	Tropicimonas isoalkanivorans DSM 19548
34	238186	238292	101	2620434852	RTOL00001	Roseovarius tolerans DSM 11457
34	238186	238292	101	2620435348	RTOL00001	Roseovarius tolerans DSM 11457
34	238186	238292	102	KJS40285	LADY01000064	Roseovarius sp. BRH_c41
34	238186	238292	102	KJS41773	LADY01000064	Roseovarius sp. BRH_c41
34	238186	238292	103	2620331722	RIND00001	Roseovarius indicus DSM 26383
34	238186	238292	104	2620456111	RCRA00001	Roseovarius crassostreae DSM 16950
34	238186	238292	105	2622722466	LTAM00001	Loktanella tamlensis DSM 26879
34	238186	238292	106	2622726180	LKOR00001	Loktanella koreensis DSM 17925
36	5639	6190	0	KIC50363	JWLL01000006	Tateyamaria sp. ANG-S1
36	5639	6190	1	EAP77774	AALY01000001	Roseovarius nubinhibens ISM
36	5639	6190	2	EAQ05108	AAMO01000001	Oceanicola batsensis HTCC2597
36	5639	6190	3	EAQ06165	AAMS01000002	Loktanella vestfoldensis SKA53
36	5639	6190	4	EAQ12155	AAMT01000001	Maritimibacter alkaliphilus HTCC2654
36	5639	6190	5	EAQ25996	AAMV01000001	Roseovarius sp. 217
36	5639	6190	6	EAR51468	CH724108	Oceanicola granulosus HTCC2516
36	5639	6190	7	EAU46359	DS022277	Pelagibaca bermudensis HTCC2601
36	5639	6190	8	EAU53204	AATR01000001	Rhodobacterales bacterium HTCC2255
36	5639	6190	9	EBA04142	AAXZ01000002	Rhodobacteraceae bacterium HTCC2150
36	5639	6190	10	EBA10148	AAYA01000001	Sagittula stellata E-37
36	5639	6190	11	EBA13351	AAYB01000001	Roseobacter sp. CCS2
36	5639	6190	12	EDM31184	ABCL01000001	Roseovarius sp. TM1035
36	5639	6190	13	EDM72662	ABCR01000001	Roseobacter sp. AzwK-3b
36	5639	6190	14	EDQ06942	ABID01000001	Oceanibulbus indolifex HEL-45
36	5639	6190	15	EEW24661	ACYY01000001	Rhodobacter sp. SW2
36	5639	6190	16	EKE44306	AMGO01000021	Oceaniovalibus guishaninsula JLT2003
36	5639	6190	17	KIQ68015	KN848374	Wenxinia marina DSM 24838
36	5639	6190	18	KGM87907	KN293975	Roseovarius mucosus DSM 17069
36	5639	6190	19	EPX80705	AONI01000015	Litoreibacter arenae DSM 19593
36	5639	6190	20	EYD72671	APGJ01000007	Loktanella hongkongensis DSM 17492
36	5639	6190	21	EPX86760	KE557274	Salipiger mucosus DSM 16094
36	5639	6190	22	ETW11914	AQQW01000001	Roseivivax atlanticus
36	5639	6190	23	KEO55223	AUND01000001	Thioclava pacifica DSM 10166
36	5639	6190	23	KEO51986	AUND01000001	Thioclava pacifica DSM 10166
36	5639	6190	25	KAJ29963	AXZR01000001	Sulfitobacter pontiacus 3SOLIMAR09
36	5639	6190	26	ESW61011	AYNO01000005	Rhodobacter sp. CACIA14H1
36	5639	6190	27	GAD55262	BATB01000001	Loktanella cinnabarina LL-001
36	5639	6190	28	AAV94192	CP000031	Ruegeria pomeroyi DSS-3
36	5639	6190	29	ABA81224	CP000143	Rhodobacter sphaeroides 2.4.1
36	5639	6190	29	ABA78465	CP000143	Rhodobacter sphaeroides 2.4.1
36	5639	6190	30	ABD56275	CP000264	Jannaschia sp. CCS1
36	5639	6190	31	ABG30453	CP000362	Roseobacter denitrificans OCh 114
36	5639	6190	31	ABG32998	CP000362	Roseobacter denitrificans OCh 114
36	5639	6190	32	ABF63330	CP000377	Ruegeria sp. TM1040
36	5639	6190	33	ABV94652	CP000830	Dinoroseobacter shibae DFL 12 = DSM 16493
36	5639	6190	34	ADE86208	CP001312	Rhodobacter capsulatus SB 1003
36	5639	6190	35	AEI94681	CP002623	Roseobacter litoralis Och 149
36	5639	6190	36	AFO92176	CP002976	Phaeobacter inhibens DSM 17395
36	5639	6190	37	AGI66574	CP003740	Octadecabacter antarcticus 307
36	5639	6190	38	AGI71397	CP003742	Octadecabacter arcticus 238
36	5639	6190	38	AGI71872	CP003742	Octadecabacter arcticus 238
36	5639	6190	38	AGI73231	CP003742	Octadecabacter arcticus 238
36	5639	6190	39	AII87605	CP003984	Planktomarina temperata RCA23
36	5639	6190	40	AHM04323	CP004372	Roseibacterium elongatum DSM 19469
36	5639	6190	41	AKO95842	CP010855	Marinovum algicola DG 898
36	5639	6190	42	ETX15492	JALZ01000001	Roseivivax halodurans JCM 10272
36	5639	6190	43	KEJ96633	JAMD01000001	Sulfitobacter pseudonitzschiae
36	5639	6190	44	ETX30104	JAME01000001	Roseivivax isoporae LMG 25204
36	5639	6190	45	KIN70786	JASC01000014	Sulfitobacter noctilucae
36	5639	6190	46	KIN62035	JASD01000008	Sulfitobacter noctilucicola
36	5639	6190	47	KHA53458	JASE01000005	Sulfitobacter geojensis
36	5639	6190	48	KIN68624	JASF01000005	Sulfitobacter donghicola DSW-25 = KCTC 12864 = JCM 14565
36	5639	6190	49	KIN72576	JASG01000004	Sulfitobacter guttiformis KCTC 32187
36	5639	6190	49	KIN73700	JASG01000004	Sulfitobacter guttiformis KCTC 32187
36	5639	6190	50	KIN77678	JASH01000006	Sulfitobacter mediterraneus KCTC 32188
36	5639	6190	51	KGL00519	JHAK01000001	Thalassobacter sp. 16PALIMAR09
36	5639	6190	52	KGB83156	JQFU01000001	Rhodovulum sp. NI22
36	5639	6190	53	KIT15749	JYFE01000060	Jannaschia aquimarina
36	5639	6190	54	EDZ41444	DS995276	Rhodobacteraceae bacterium HTCC2083
36	5639	6190	54	EDZ43066	DS995276	Rhodobacteraceae bacterium HTCC2083
36	5639	6190	55	EEB84970	DS999213	Roseobacter sp. GAI101
36	5639	6190	56	EEB72870	DS999054	Ruegeria sp. R11
36	5639	6190	57	EET49054	GG697169	Thalassobium sp. R2A62
36	5639	6190	58	2595597614	AINE00001	Albidovulum inexpectatum DSM 12048
36	5639	6190	59	2595655728	AXIA00002	Albidovulum xiamenense DSM 24422
36	5639	6190	60	2520219262	CBAE00001	Celeribacter baekdonensis B30
36	5639	6190	61	2616588043	CAES00001	Citreicella aestuarii DSM 22011
36	5639	6190	62	2616568927	CMAR00001	Citreicella marina DSM 26424
36	5639	6190	63	2616620795	CTHI00001	Citreicella thiooxidans DSM 10146
36	5639	6190	64	2595616605	DDEN00001	Defluviimonas denitrificans DSM 18921
36	5639	6190	65	2524486098	DXIA00001	Donghicola xiamenensis DSM 18339
36	5639	6190	66	2616628164	GAQU00001	Gemmobacter aquatilis DSM 3857
36	5639	6190	67	2595612167	GCHA00001	Gemmobacter changlensis DSM 18774
36	5639	6190	68	2525538384	GNEC00001	Gemmobacter nectariphilus DSM 15620
36	5639	6190	69	2595579215	HHAL00001	Huaishuia halophila DSM 26270
36	5639	6190	70	2595587119	HAES00001	Hwanghaeicola aestuarii DSM 22009
36	5639	6190	71	2521635650	LAQU00001	Leisingera aquimarina DSM 24565 (scaffold version)
36	5639	6190	72	2521518648	LNAN00004	Leisingera nanhaiensis NH52F	DSM 24252 (scaffold version)
[truncated: 63,536 more rows]
