# Supplementary material for: Horizontal operon transfer, plasmids, and the evolution of photosynthesis in Rhodobacteraceae
Source: ISME J. 2018 May 24;12(8):1994–2010. doi: 10.1038/s41396-018-0150-9 (PMC6052148; doi:10.1038/s41396-018-0150-9)
Supplement: Supplementary file 7 — Table S2 [file 41396_2018_150_MOESM7_ESM.xlsx]

## Sheet: Tabelle1
cluster_id	cluster_start	cluster_end	genome_id	original_gene_id	original_genome_id	genome_name
1	1	997	0	KIC51313	JWLL01000006	Tateyamaria sp. ANG-S1
1	1	997	0	KIC47971	JWLL01000006	Tateyamaria sp. ANG-S1
1	1	997	1	EAP75782	AALY01000001	Roseovarius nubinhibens ISM
1	1	997	1	EAP75316	AALY01000001	Roseovarius nubinhibens ISM
1	1	997	1	EAP75379	AALY01000001	Roseovarius nubinhibens ISM
1	1	997	2	EAQ04552	AAMO01000001	Oceanicola batsensis HTCC2597
1	1	997	2	EAQ01948	AAMO01000001	Oceanicola batsensis HTCC2597
1	1	997	3	EAQ08235	AAMS01000002	Loktanella vestfoldensis SKA53
1	1	997	3	EAQ07114	AAMS01000002	Loktanella vestfoldensis SKA53
1	1	997	3	EAQ05301	AAMS01000002	Loktanella vestfoldensis SKA53
1	1	997	4	EAQ13476	AAMT01000001	Maritimibacter alkaliphilus HTCC2654
1	1	997	5	EAQ26649	AAMV01000001	Roseovarius sp. 217
1	1	997	5	EAQ24950	AAMV01000001	Roseovarius sp. 217
1	1	997	5	EAQ23136	AAMV01000001	Roseovarius sp. 217
1	1	997	6	EAR51970	CH724108	Oceanicola granulosus HTCC2516
1	1	997	6	EAR52291	CH724108	Oceanicola granulosus HTCC2516
1	1	997	6	EAR50673	CH724108	Oceanicola granulosus HTCC2516
1	1	997	7	EAU47919	DS022277	Pelagibaca bermudensis HTCC2601
1	1	997	7	EAU46516	DS022277	Pelagibaca bermudensis HTCC2601
1	1	997	7	EAU45191	DS022277	Pelagibaca bermudensis HTCC2601
1	1	997	8	EAU51937	AATR01000001	Rhodobacterales bacterium HTCC2255
1	1	997	8	EAU50492	AATR01000001	Rhodobacterales bacterium HTCC2255
1	1	997	9	EBA04916	AAXZ01000002	Rhodobacteraceae bacterium HTCC2150
1	1	997	9	EBA03764	AAXZ01000002	Rhodobacteraceae bacterium HTCC2150
1	1	997	10	EBA09505	AAYA01000001	Sagittula stellata E-37
1	1	997	11	EBA12936	AAYB01000001	Roseobacter sp. CCS2
1	1	997	11	EBA11446	AAYB01000001	Roseobacter sp. CCS2
1	1	997	12	EDM32249	ABCL01000001	Roseovarius sp. TM1035
1	1	997	12	EDM32374	ABCL01000001	Roseovarius sp. TM1035
1	1	997	12	EDM32079	ABCL01000001	Roseovarius sp. TM1035
1	1	997	13	EDM72954	ABCR01000001	Roseobacter sp. AzwK-3b
1	1	997	13	EDM72050	ABCR01000001	Roseobacter sp. AzwK-3b
1	1	997	14	EDQ04406	ABID01000001	Oceanibulbus indolifex HEL-45
1	1	997	14	EDQ03725	ABID01000001	Oceanibulbus indolifex HEL-45
1	1	997	15	EEW26077	ACYY01000001	Rhodobacter sp. SW2
1	1	997	15	EEW24547	ACYY01000001	Rhodobacter sp. SW2
1	1	997	16	EKE44852	AMGO01000021	Oceaniovalibus guishaninsula JLT2003
1	1	997	17	KIQ68349	KN848374	Wenxinia marina DSM 24838
1	1	997	17	KIQ69356	KN848374	Wenxinia marina DSM 24838
1	1	997	18	KGM86855	KN293975	Roseovarius mucosus DSM 17069
1	1	997	18	KGM88335	KN293975	Roseovarius mucosus DSM 17069
1	1	997	18	KGM88588	KN293975	Roseovarius mucosus DSM 17069
1	1	997	19	EPX80909	AONI01000015	Litoreibacter arenae DSM 19593
1	1	997	19	EPX79283	AONI01000015	Litoreibacter arenae DSM 19593
1	1	997	20	EYD70485	APGJ01000007	Loktanella hongkongensis DSM 17492
1	1	997	21	EPX81426	KE557274	Salipiger mucosus DSM 16094
1	1	997	22	ETW14395	AQQW01000001	Roseivivax atlanticus
1	1	997	23	KEO50516	AUND01000001	Thioclava pacifica DSM 10166
1	1	997	25	KAJ31798	AXZR01000001	Sulfitobacter pontiacus 3SOLIMAR09
1	1	997	26	ESW62032	AYNO01000005	Rhodobacter sp. CACIA14H1
1	1	997	26	ESW60956	AYNO01000005	Rhodobacter sp. CACIA14H1
1	1	997	26	ESW60926	AYNO01000005	Rhodobacter sp. CACIA14H1
1	1	997	27	GAD56802	BATB01000001	Loktanella cinnabarina LL-001
1	1	997	27	GAD57193	BATB01000001	Loktanella cinnabarina LL-001
1	1	997	28	AAV94873	CP000031	Ruegeria pomeroyi DSS-3
1	1	997	28	AAV95026	CP000031	Ruegeria pomeroyi DSS-3
1	1	997	28	AAV95607	CP000031	Ruegeria pomeroyi DSS-3
1	1	997	29	ABA78844	CP000143	Rhodobacter sphaeroides 2.4.1
1	1	997	30	ABD55103	CP000264	Jannaschia sp. CCS1
1	1	997	30	ABD56364	CP000264	Jannaschia sp. CCS1
1	1	997	31	ABG29750	CP000362	Roseobacter denitrificans OCh 114
1	1	997	31	ABG31327	CP000362	Roseobacter denitrificans OCh 114
1	1	997	31	ABG31408	CP000362	Roseobacter denitrificans OCh 114
1	1	997	32	ABF63704	CP000377	Ruegeria sp. TM1040
1	1	997	32	ABF64877	CP000377	Ruegeria sp. TM1040
1	1	997	32	ABF62349	CP000377	Ruegeria sp. TM1040
1	1	997	33	ABV93851	CP000830	Dinoroseobacter shibae DFL 12 = DSM 16493
1	1	997	33	ABV94000	CP000830	Dinoroseobacter shibae DFL 12 = DSM 16493
1	1	997	34	ADE86044	CP001312	Rhodobacter capsulatus SB 1003
1	1	997	35	AEI92689	CP002623	Roseobacter litoralis Och 149
1	1	997	35	AEI94885	CP002623	Roseobacter litoralis Och 149
1	1	997	35	AEI94967	CP002623	Roseobacter litoralis Och 149
1	1	997	36	AFO93431	CP002976	Phaeobacter inhibens DSM 17395
1	1	997	36	AFO90602	CP002976	Phaeobacter inhibens DSM 17395
1	1	997	36	AFO91609	CP002976	Phaeobacter inhibens DSM 17395
1	1	997	37	AGI66832	CP003740	Octadecabacter antarcticus 307
1	1	997	37	AGI68809	CP003740	Octadecabacter antarcticus 307
1	1	997	38	AGI70812	CP003742	Octadecabacter arcticus 238
1	1	997	38	AGI72107	CP003742	Octadecabacter arcticus 238
1	1	997	38	AGI72696	CP003742	Octadecabacter arcticus 238
1	1	997	39	AII86241	CP003984	Planktomarina temperata RCA23
1	1	997	39	AII87381	CP003984	Planktomarina temperata RCA23
1	1	997	39	AII87491	CP003984	Planktomarina temperata RCA23
1	1	997	39	AII87695	CP003984	Planktomarina temperata RCA23
1	1	997	40	AHM04159	CP004372	Roseibacterium elongatum DSM 19469
1	1	997	40	AHM05156	CP004372	Roseibacterium elongatum DSM 19469
1	1	997	41	AKO96124	CP010855	Marinovum algicola DG 898
1	1	997	41	AKO96492	CP010855	Marinovum algicola DG 898
1	1	997	42	ETX14341	JALZ01000001	Roseivivax halodurans JCM 10272
1	1	997	43	KEJ96770	JAMD01000001	Sulfitobacter pseudonitzschiae
1	1	997	43	KEJ95644	JAMD01000001	Sulfitobacter pseudonitzschiae
1	1	997	43	KEJ94263	JAMD01000001	Sulfitobacter pseudonitzschiae
1	1	997	44	ETX29561	JAME01000001	Roseivivax isoporae LMG 25204
1	1	997	45	KIN60399	JASC01000014	Sulfitobacter noctilucae
1	1	997	45	KIN60586	JASC01000014	Sulfitobacter noctilucae
1	1	997	46	KIN63981	JASD01000008	Sulfitobacter noctilucicola
1	1	997	46	KIN64113	JASD01000008	Sulfitobacter noctilucicola
1	1	997	47	KHA51729	JASE01000005	Sulfitobacter geojensis
1	1	997	47	KHA51833	JASE01000005	Sulfitobacter geojensis
1	1	997	48	KIN70093	JASF01000005	Sulfitobacter donghicola DSW-25 = KCTC 12864 = JCM 14565
1	1	997	48	KIN66761	JASF01000005	Sulfitobacter donghicola DSW-25 = KCTC 12864 = JCM 14565
1	1	997	48	KIN69080	JASF01000005	Sulfitobacter donghicola DSW-25 = KCTC 12864 = JCM 14565
1	1	997	49	KIN71839	JASG01000004	Sulfitobacter guttiformis KCTC 32187
1	1	997	49	KIN73175	JASG01000004	Sulfitobacter guttiformis KCTC 32187
1	1	997	50	KIN79095	JASH01000006	Sulfitobacter mediterraneus KCTC 32188
1	1	997	50	KIN77032	JASH01000006	Sulfitobacter mediterraneus KCTC 32188
1	1	997	51	KGL02611	JHAK01000001	Thalassobacter sp. 16PALIMAR09
1	1	997	51	KGL02774	JHAK01000001	Thalassobacter sp. 16PALIMAR09
1	1	997	51	KGL02205	JHAK01000001	Thalassobacter sp. 16PALIMAR09
1	1	997	52	KGB82289	JQFU01000001	Rhodovulum sp. NI22
1	1	997	52	KGB80575	JQFU01000001	Rhodovulum sp. NI22
1	1	997	52	KGB80432	JQFU01000001	Rhodovulum sp. NI22
1	1	997	53	KIT15979	JYFE01000060	Jannaschia aquimarina
1	1	997	54	EDZ40585	DS995276	Rhodobacteraceae bacterium HTCC2083
1	1	997	54	EDZ41083	DS995276	Rhodobacteraceae bacterium HTCC2083
1	1	997	54	EDZ42222	DS995276	Rhodobacteraceae bacterium HTCC2083
1	1	997	55	EEB84114	DS999213	Roseobacter sp. GAI101
1	1	997	55	EEB84343	DS999213	Roseobacter sp. GAI101
1	1	997	56	EEB71634	DS999054	Ruegeria sp. R11
1	1	997	56	EEB72508	DS999054	Ruegeria sp. R11
1	1	997	56	EEB72626	DS999054	Ruegeria sp. R11
1	1	997	57	EET47647	GG697169	Thalassobium sp. R2A62
1	1	997	57	EET49767	GG697169	Thalassobium sp. R2A62
1	1	997	57	EET49888	GG697169	Thalassobium sp. R2A62
1	1	997	58	2595598259	AINE00001	Albidovulum inexpectatum DSM 12048
1	1	997	59	2595653749	AXIA00002	Albidovulum xiamenense DSM 24422
1	1	997	60	2520216756	CBAE00001	Celeribacter baekdonensis B30
1	1	997	60	2520218903	CBAE00001	Celeribacter baekdonensis B30
1	1	997	61	2616588425	CAES00001	Citreicella aestuarii DSM 22011
1	1	997	61	2616589243	CAES00001	Citreicella aestuarii DSM 22011
1	1	997	61	2616589371	CAES00001	Citreicella aestuarii DSM 22011
1	1	997	62	2616569285	CMAR00001	Citreicella marina DSM 26424
1	1	997	62	2616571445	CMAR00001	Citreicella marina DSM 26424
1	1	997	63	2616616920	CTHI00001	Citreicella thiooxidans DSM 10146
1	1	997	63	2616620123	CTHI00001	Citreicella thiooxidans DSM 10146
1	1	997	63	2616621122	CTHI00001	Citreicella thiooxidans DSM 10146
1	1	997	64	2595615743	DDEN00001	Defluviimonas denitrificans DSM 18921
1	1	997	64	2595616401	DDEN00001	Defluviimonas denitrificans DSM 18921
1	1	997	64	2595617661	DDEN00001	Defluviimonas denitrificans DSM 18921
1	1	997	65	2524482803	DXIA00001	Donghicola xiamenensis DSM 18339
1	1	997	65	2524485069	DXIA00001	Donghicola xiamenensis DSM 18339
1	1	997	65	2524485859	DXIA00001	Donghicola xiamenensis DSM 18339
1	1	997	65	2524485928	DXIA00001	Donghicola xiamenensis DSM 18339
1	1	997	66	2616626677	GAQU00001	Gemmobacter aquatilis DSM 3857
1	1	997	66	2616627386	GAQU00001	Gemmobacter aquatilis DSM 3857
1	1	997	66	2616628196	GAQU00001	Gemmobacter aquatilis DSM 3857
1	1	997	67	2595611354	GCHA00001	Gemmobacter changlensis DSM 18774
1	1	997	67	2595612958	GCHA00001	Gemmobacter changlensis DSM 18774
1	1	997	68	2525538815	GNEC00001	Gemmobacter nectariphilus DSM 15620
1	1	997	69	2595579250	HHAL00001	Huaishuia halophila DSM 26270
1	1	997	70	2595588021	HAES00001	Hwanghaeicola aestuarii DSM 22009
1	1	997	71	2521633960	LAQU00001	Leisingera aquimarina DSM 24565 (scaffold version)
1	1	997	71	2521634104	LAQU00001	Leisingera aquimarina DSM 24565 (scaffold version)
1	1	997	71	2521636891	LAQU00001	Leisingera aquimarina DSM 24565 (scaffold version)
1	1	997	71	2521637433	LAQU00001	Leisingera aquimarina DSM 24565 (scaffold version)
1	1	997	71	2521638189	LAQU00001	Leisingera aquimarina DSM 24565 (scaffold version)
1	1	997	72	2521518028	LNAN00004	Leisingera nanhaiensis NH52F	DSM 24252 (scaffold version)
1	1	997	72	2521518725	LNAN00004	Leisingera nanhaiensis NH52F	DSM 24252 (scaffold version)
1	1	997	72	2521520828	LNAN00004	Leisingera nanhaiensis NH52F	DSM 24252 (scaffold version)
1	1	997	72	2521520939	LNAN00004	Leisingera nanhaiensis NH52F	DSM 24252 (scaffold version)
1	1	997	73	2616594150	LTAE00002	Litorimicrobium taeanense DSM 22007
1	1	997	73	2616594739	LTAE00002	Litorimicrobium taeanense DSM 22007
1	1	997	74	2517497082	LOSP00001	Loktanella sp. SE62
1	1	997	74	2517497597	LOSP00001	Loktanella sp. SE62
1	1	997	75	2521729690	LVES00001	Loktanella vestfoldensis DSM 16212
1	1	997	75	2521730918	LVES00001	Loktanella vestfoldensis DSM 16212
1	1	997	76	2595669243	MALB00001	Mameliella alba DSM 26384
1	1	997	76	2595669261	MALB00001	Mameliella alba DSM 26384
1	1	997	76	2595671600	MALB00001	Mameliella alba DSM 26384
1	1	997	76	2595671712	MALB00001	Mameliella alba DSM 26384
1	1	997	76	2595672005	MALB00001	Mameliella alba DSM 26384
1	1	997	77	2616716280	MPEL00001	Maribius pelagius DSM 26893
1	1	997	78	2598721507	MASP00001	Maribius sp. MOLA 401
1	1	997	79	2599731781	NIGN00001	Nereida ignava DSM 16309
1	1	997	79	2599732781	NIGN00001	Nereida ignava DSM 16309
1	1	997	80	2558681279	ONAN00011	Oceanicola nanhaiensis DSM 18065
1	1	997	80	2558681323	ONAN00011	Oceanicola nanhaiensis DSM 18065
1	1	997	81	2541035264	OCSP00005	Oceanicola sp. HL-35
1	1	997	81	2541035904	OCSP00005	Oceanicola sp. HL-35
1	1	997	82	2616575912	PMAR00001	Palleronia marisminoris DSM 26347
1	1	997	83	2616624311	PAMI00001	Paracoccus aminovorans DSM 8537
1	1	997	83	2616624800	PAMI00001	Paracoccus aminovorans DSM 8537
1	1	997	84	2616636129	PVER00001	Paracoccus versutus DSM 582
1	1	997	84	2616640928	PVER00001	Paracoccus versutus DSM 582
1	1	997	84	2616640940	PVER00001	Paracoccus versutus DSM 582
1	1	997	85	2521658347	PARC00001	Phaeobacter arcticus DSM 23566
1	1	997	85	2521658918	PARC00001	Phaeobacter arcticus DSM 23566
1	1	997	86	2512535494	PCAE00006	Phaeobacter caeruleus 13	DSM 24564
1	1	997	86	2512537642	PCAE00006	Phaeobacter caeruleus 13	DSM 24564
1	1	997	86	2512538452	PCAE00006	Phaeobacter caeruleus 13	DSM 24564
1	1	997	87	2595590390	PFRI00001	Planktotalea frisia DSM 23709
1	1	997	87	2595591117	PFRI00001	Planktotalea frisia DSM 23709
1	1	997	87	2595592147	PFRI00001	Planktotalea frisia DSM 23709
1	1	997	88	2524264680	PFER00001	Pseudorhodobacter ferrugineus DSM 5888
1	1	997	88	2524265250	PFER00001	Pseudorhodobacter ferrugineus DSM 5888
1	1	997	88	2524265490	PFER00001	Pseudorhodobacter ferrugineus DSM 5888
1	1	997	89	2595624824	RBAR00001	Rhodobaca barguzinensis DSM 19920
1	1	997	89	2595626431	RBAR00001	Rhodobaca barguzinensis DSM 19920
1	1	997	90	2606194398	RHSP00004	Rhodobacteraceae sp. HL-91
1	1	997	90	2606194731	RHSP00004	Rhodobacteraceae sp. HL-91
1	1	997	91	2618265387	RSUL00002	Rhodovulum sulfidophilum DSM 1374
1	1	997	92	2595602293	RTHI00001	Roseinatronobacter thiooxidans DSM 13087
1	1	997	92	2595602683	RTHI00001	Roseinatronobacter thiooxidans DSM 13087
1	1	997	93	2521412779	ROSP00006	Roseobacter sp. R2A57
1	1	997	93	2521416041	ROSP00006	Roseobacter sp. R2A57
1	1	997	94	2514311925	RUSP00006	Ruegeria sp. TW15
1	1	997	94	2514312096	RUSP00006	Ruegeria sp. TW15
1	1	997	94	2514312557	RUSP00006	Ruegeria sp. TW15
1	1	997	95	2523944522	SQIA00001	Sediminimonas qiaohouensis DSM 21189
1	1	997	95	2523945138	SQIA00001	Sediminimonas qiaohouensis DSM 21189
1	1	997	96	2616689377	SDUB00001	Sulfitobacter dubius DSM 16472
1	1	997	96	2616689480	SDUB00001	Sulfitobacter dubius DSM 16472
1	1	997	97	2557388995	SUSP00001	Sulfitobacter sp. 20_GPM-1509m
1	1	997	97	2557389705	SUSP00001	Sulfitobacter sp. 20_GPM-1509m
1	1	997	97	2557393514	SUSP00001	Sulfitobacter sp. 20_GPM-1509m
1	1	997	98	2616719597	TAES00001	Thalassobius aestuarii DSM 15283
1	1	997	98	2616719971	TAES00001	Thalassobius aestuarii DSM 15283
1	1	997	99	2616564128	TMUL00002	Tropicibacter multivorans DSM 26470
1	1	997	99	2616564346	TMUL00002	Tropicibacter multivorans DSM 26470
1	1	997	99	2616565979	TMUL00002	Tropicibacter multivorans DSM 26470
1	1	997	100	2616597020	TISO00001	Tropicimonas isoalkanivorans DSM 19548
1	1	997	101	2620433282	RTOL00001	Roseovarius tolerans DSM 11457
1	1	997	101	2620433716	RTOL00001	Roseovarius tolerans DSM 11457
1	1	997	101	2620434918	RTOL00001	Roseovarius tolerans DSM 11457
1	1	997	102	KJS41021	LADY01000064	Roseovarius sp. BRH_c41
1	1	997	102	KJS44415	LADY01000064	Roseovarius sp. BRH_c41
1	1	997	102	KJS44846	LADY01000064	Roseovarius sp. BRH_c41
1	1	997	102	KJS45331	LADY01000064	Roseovarius sp. BRH_c41
1	1	997	103	2620331446	RIND00001	Roseovarius indicus DSM 26383
1	1	997	103	2620332017	RIND00001	Roseovarius indicus DSM 26383
1	1	997	103	2620332487	RIND00001	Roseovarius indicus DSM 26383
1	1	997	103	2620334522	RIND00001	Roseovarius indicus DSM 26383
1	1	997	104	2620456307	RCRA00001	Roseovarius crassostreae DSM 16950
1	1	997	104	2620456947	RCRA00001	Roseovarius crassostreae DSM 16950
1	1	997	105	2622721513	LTAM00001	Loktanella tamlensis DSM 26879
1	1	997	106	2622723575	LKOR00001	Loktanella koreensis DSM 17925
1	1	997	106	2622723774	LKOR00001	Loktanella koreensis DSM 17925
3	998	1742	0	KIC50962	JWLL01000006	Tateyamaria sp. ANG-S1
3	998	1742	0	KIC49801	JWLL01000006	Tateyamaria sp. ANG-S1
3	998	1742	1	EAP77958	AALY01000001	Roseovarius nubinhibens ISM
3	998	1742	1	EAP75364	AALY01000001	Roseovarius nubinhibens ISM
3	998	1742	2	EAQ04883	AAMO01000001	Oceanicola batsensis HTCC2597
3	998	1742	2	EAQ04043	AAMO01000001	Oceanicola batsensis HTCC2597
3	998	1742	3	EAQ07926	AAMS01000002	Loktanella vestfoldensis SKA53
3	998	1742	3	EAQ07520	AAMS01000002	Loktanella vestfoldensis SKA53
3	998	1742	4	EAQ15065	AAMT01000001	Maritimibacter alkaliphilus HTCC2654
3	998	1742	4	EAQ14107	AAMT01000001	Maritimibacter alkaliphilus HTCC2654
3	998	1742	5	EAQ23495	AAMV01000001	Roseovarius sp. 217
3	998	1742	6	EAR52034	CH724108	Oceanicola granulosus HTCC2516
3	998	1742	6	EAR53058	CH724108	Oceanicola granulosus HTCC2516
3	998	1742	7	EAU48234	DS022277	Pelagibaca bermudensis HTCC2601
3	998	1742	7	EAU46396	DS022277	Pelagibaca bermudensis HTCC2601
3	998	1742	8	EAU52505	AATR01000001	Rhodobacterales bacterium HTCC2255
3	998	1742	9	EBA02954	AAXZ01000002	Rhodobacteraceae bacterium HTCC2150
3	998	1742	10	EBA07457	AAYA01000001	Sagittula stellata E-37
3	998	1742	10	EBA08527	AAYA01000001	Sagittula stellata E-37
3	998	1742	11	EBA12986	AAYB01000001	Roseobacter sp. CCS2
3	998	1742	11	EBA14150	AAYB01000001	Roseobacter sp. CCS2
3	998	1742	12	EDM30850	ABCL01000001	Roseovarius sp. TM1035
3	998	1742	13	EDM73132	ABCR01000001	Roseobacter sp. AzwK-3b
3	998	1742	13	EDM69710	ABCR01000001	Roseobacter sp. AzwK-3b
3	998	1742	14	EDQ06327	ABID01000001	Oceanibulbus indolifex HEL-45
3	998	1742	14	EDQ04919	ABID01000001	Oceanibulbus indolifex HEL-45
3	998	1742	15	EEW24904	ACYY01000001	Rhodobacter sp. SW2
3	998	1742	15	EEW24517	ACYY01000001	Rhodobacter sp. SW2
3	998	1742	16	EKE44763	AMGO01000021	Oceaniovalibus guishaninsula JLT2003
3	998	1742	16	EKE43283	AMGO01000021	Oceaniovalibus guishaninsula JLT2003
3	998	1742	17	KIQ68600	KN848374	Wenxinia marina DSM 24838
3	998	1742	17	KIQ71046	KN848374	Wenxinia marina DSM 24838
3	998	1742	18	KGM88884	KN293975	Roseovarius mucosus DSM 17069
3	998	1742	19	EPX81024	AONI01000015	Litoreibacter arenae DSM 19593
3	998	1742	19	EPX77054	AONI01000015	Litoreibacter arenae DSM 19593
3	998	1742	19	EPX77610	AONI01000015	Litoreibacter arenae DSM 19593
3	998	1742	20	EYD73152	APGJ01000007	Loktanella hongkongensis DSM 17492
3	998	1742	20	EYD72285	APGJ01000007	Loktanella hongkongensis DSM 17492
3	998	1742	21	EPX82640	KE557274	Salipiger mucosus DSM 16094
3	998	1742	21	EPX79730	KE557274	Salipiger mucosus DSM 16094
3	998	1742	22	ETW12790	AQQW01000001	Roseivivax atlanticus
3	998	1742	22	ETW11128	AQQW01000001	Roseivivax atlanticus
3	998	1742	23	KEO54350	AUND01000001	Thioclava pacifica DSM 10166
3	998	1742	23	KEO50552	AUND01000001	Thioclava pacifica DSM 10166
3	998	1742	25	KAJ30434	AXZR01000001	Sulfitobacter pontiacus 3SOLIMAR09
3	998	1742	25	KAJ29995	AXZR01000001	Sulfitobacter pontiacus 3SOLIMAR09
3	998	1742	26	ESW62448	AYNO01000005	Rhodobacter sp. CACIA14H1
3	998	1742	27	GAD54355	BATB01000001	Loktanella cinnabarina LL-001
3	998	1742	27	GAD56260	BATB01000001	Loktanella cinnabarina LL-001
3	998	1742	28	AAV93343	CP000031	Ruegeria pomeroyi DSS-3
3	998	1742	28	AAV96173	CP000031	Ruegeria pomeroyi DSS-3
3	998	1742	29	ABA77737	CP000143	Rhodobacter sphaeroides 2.4.1
3	998	1742	29	ABA80398	CP000143	Rhodobacter sphaeroides 2.4.1
3	998	1742	30	ABD53127	CP000264	Jannaschia sp. CCS1
3	998	1742	30	ABD55906	CP000264	Jannaschia sp. CCS1
3	998	1742	31	ABG30137	CP000362	Roseobacter denitrificans OCh 114
3	998	1742	32	ABF64306	CP000377	Ruegeria sp. TM1040
3	998	1742	32	ABF65609	CP000377	Ruegeria sp. TM1040
3	998	1742	33	ABV92571	CP000830	Dinoroseobacter shibae DFL 12 = DSM 16493
3	998	1742	33	ABV95200	CP000830	Dinoroseobacter shibae DFL 12 = DSM 16493
3	998	1742	34	ADE84208	CP001312	Rhodobacter capsulatus SB 1003
3	998	1742	34	ADE87220	CP001312	Rhodobacter capsulatus SB 1003
3	998	1742	35	AEI92482	CP002623	Roseobacter litoralis Och 149
3	998	1742	35	AEI96075	CP002623	Roseobacter litoralis Och 149
3	998	1742	36	AFO90909	CP002976	Phaeobacter inhibens DSM 17395
3	998	1742	36	AFO93135	CP002976	Phaeobacter inhibens DSM 17395
3	998	1742	37	AGI69168	CP003740	Octadecabacter antarcticus 307
3	998	1742	37	AGI70134	CP003740	Octadecabacter antarcticus 307
3	998	1742	38	AGI73303	CP003742	Octadecabacter arcticus 238
3	998	1742	38	AGI74318	CP003742	Octadecabacter arcticus 238
3	998	1742	39	AII88560	CP003984	Planktomarina temperata RCA23
3	998	1742	40	AHM03443	CP004372	Roseibacterium elongatum DSM 19469
3	998	1742	40	AHM05885	CP004372	Roseibacterium elongatum DSM 19469
3	998	1742	41	AKO95876	CP010855	Marinovum algicola DG 898
3	998	1742	41	AKO98715	CP010855	Marinovum algicola DG 898
3	998	1742	42	ETX15893	JALZ01000001	Roseivivax halodurans JCM 10272
3	998	1742	42	ETX14437	JALZ01000001	Roseivivax halodurans JCM 10272
3	998	1742	43	KEJ97053	JAMD01000001	Sulfitobacter pseudonitzschiae
3	998	1742	43	KEJ96587	JAMD01000001	Sulfitobacter pseudonitzschiae
3	998	1742	44	ETX28731	JAME01000001	Roseivivax isoporae LMG 25204
3	998	1742	44	ETX27565	JAME01000001	Roseivivax isoporae LMG 25204
3	998	1742	45	KIN70828	JASC01000014	Sulfitobacter noctilucae
3	998	1742	45	KIN65735	JASC01000014	Sulfitobacter noctilucae
3	998	1742	46	KIN61973	JASD01000008	Sulfitobacter noctilucicola
3	998	1742	46	KIN62814	JASD01000008	Sulfitobacter noctilucicola
3	998	1742	47	KHA50447	JASE01000005	Sulfitobacter geojensis
3	998	1742	47	KHA53413	JASE01000005	Sulfitobacter geojensis
3	998	1742	48	KIN67909	JASF01000005	Sulfitobacter donghicola DSW-25 = KCTC 12864 = JCM 14565
3	998	1742	48	KIN68674	JASF01000005	Sulfitobacter donghicola DSW-25 = KCTC 12864 = JCM 14565
3	998	1742	49	KIN73649	JASG01000004	Sulfitobacter guttiformis KCTC 32187
3	998	1742	49	KIN74416	JASG01000004	Sulfitobacter guttiformis KCTC 32187
3	998	1742	50	KIN78875	JASH01000006	Sulfitobacter mediterraneus KCTC 32188
3	998	1742	50	KIN77628	JASH01000006	Sulfitobacter mediterraneus KCTC 32188
3	998	1742	51	KGL03049	JHAK01000001	Thalassobacter sp. 16PALIMAR09
3	998	1742	51	KGL00621	JHAK01000001	Thalassobacter sp. 16PALIMAR09
3	998	1742	52	KGB83740	JQFU01000001	Rhodovulum sp. NI22
3	998	1742	52	KGB83452	JQFU01000001	Rhodovulum sp. NI22
3	998	1742	53	KIT16911	JYFE01000060	Jannaschia aquimarina
3	998	1742	53	KIT15092	JYFE01000060	Jannaschia aquimarina
3	998	1742	54	EDZ40918	DS995276	Rhodobacteraceae bacterium HTCC2083
3	998	1742	54	EDZ43280	DS995276	Rhodobacteraceae bacterium HTCC2083
3	998	1742	55	EEB83332	DS999213	Roseobacter sp. GAI101
3	998	1742	55	EEB86021	DS999213	Roseobacter sp. GAI101
3	998	1742	56	EEB69534	DS999054	Ruegeria sp. R11
3	998	1742	56	EEB71079	DS999054	Ruegeria sp. R11
3	998	1742	57	EET48566	GG697169	Thalassobium sp. R2A62
3	998	1742	57	EET49438	GG697169	Thalassobium sp. R2A62
3	998	1742	58	2595598038	AINE00001	Albidovulum inexpectatum DSM 12048
3	998	1742	58	2595598515	AINE00001	Albidovulum inexpectatum DSM 12048
3	998	1742	59	2595654484	AXIA00002	Albidovulum xiamenense DSM 24422
3	998	1742	59	2595655842	AXIA00002	Albidovulum xiamenense DSM 24422
3	998	1742	60	2520216699	CBAE00001	Celeribacter baekdonensis B30
3	998	1742	60	2520219343	CBAE00001	Celeribacter baekdonensis B30
3	998	1742	61	2616587559	CAES00001	Citreicella aestuarii DSM 22011
3	998	1742	61	2616587783	CAES00001	Citreicella aestuarii DSM 22011
3	998	1742	62	2616567788	CMAR00001	Citreicella marina DSM 26424
3	998	1742	62	2616568509	CMAR00001	Citreicella marina DSM 26424
3	998	1742	62	2616568510	CMAR00001	Citreicella marina DSM 26424
3	998	1742	62	2616569890	CMAR00001	Citreicella marina DSM 26424
3	998	1742	63	2616616891	CTHI00001	Citreicella thiooxidans DSM 10146
3	998	1742	63	2616617114	CTHI00001	Citreicella thiooxidans DSM 10146
3	998	1742	63	2616620035	CTHI00001	Citreicella thiooxidans DSM 10146
3	998	1742	64	2595616441	DDEN00001	Defluviimonas denitrificans DSM 18921
3	998	1742	64	2595617511	DDEN00001	Defluviimonas denitrificans DSM 18921
3	998	1742	65	2524483854	DXIA00001	Donghicola xiamenensis DSM 18339
3	998	1742	65	2524484792	DXIA00001	Donghicola xiamenensis DSM 18339
3	998	1742	66	2616625832	GAQU00001	Gemmobacter aquatilis DSM 3857
3	998	1742	66	2616627913	GAQU00001	Gemmobacter aquatilis DSM 3857
3	998	1742	67	2595611047	GCHA00001	Gemmobacter changlensis DSM 18774
3	998	1742	67	2595612241	GCHA00001	Gemmobacter changlensis DSM 18774
3	998	1742	68	2525538416	GNEC00001	Gemmobacter nectariphilus DSM 15620
3	998	1742	68	2525540529	GNEC00001	Gemmobacter nectariphilus DSM 15620
3	998	1742	69	2595578003	HHAL00001	Huaishuia halophila DSM 26270
3	998	1742	69	2595579961	HHAL00001	Huaishuia halophila DSM 26270
3	998	1742	70	2595585819	HAES00001	Hwanghaeicola aestuarii DSM 22009
3	998	1742	70	2595587722	HAES00001	Hwanghaeicola aestuarii DSM 22009
3	998	1742	71	2521634317	LAQU00001	Leisingera aquimarina DSM 24565 (scaffold version)
3	998	1742	71	2521637034	LAQU00001	Leisingera aquimarina DSM 24565 (scaffold version)
3	998	1742	72	2521518530	LNAN00004	Leisingera nanhaiensis NH52F	DSM 24252 (scaffold version)
3	998	1742	72	2521519442	LNAN00004	Leisingera nanhaiensis NH52F	DSM 24252 (scaffold version)
3	998	1742	72	2521521138	LNAN00004	Leisingera nanhaiensis NH52F	DSM 24252 (scaffold version)
3	998	1742	73	2616593640	LTAE00002	Litorimicrobium taeanense DSM 22007
3	998	1742	73	2616594671	LTAE00002	Litorimicrobium taeanense DSM 22007
3	998	1742	74	2517495805	LOSP00001	Loktanella sp. SE62
3	998	1742	74	2517497225	LOSP00001	Loktanella sp. SE62
3	998	1742	75	2521728329	LVES00001	Loktanella vestfoldensis DSM 16212
3	998	1742	75	2521730250	LVES00001	Loktanella vestfoldensis DSM 16212
3	998	1742	76	2595668885	MALB00001	Mameliella alba DSM 26384
3	998	1742	76	2595670616	MALB00001	Mameliella alba DSM 26384
3	998	1742	77	2616715423	MPEL00001	Maribius pelagius DSM 26893
3	998	1742	77	2616716915	MPEL00001	Maribius pelagius DSM 26893
3	998	1742	78	2598718359	MASP00001	Maribius sp. MOLA 401
3	998	1742	78	2598718884	MASP00001	Maribius sp. MOLA 401
3	998	1742	79	2599731480	NIGN00001	Nereida ignava DSM 16309
3	998	1742	79	2599733651	NIGN00001	Nereida ignava DSM 16309
3	998	1742	80	2558679229	ONAN00011	Oceanicola nanhaiensis DSM 18065
3	998	1742	80	2558679788	ONAN00011	Oceanicola nanhaiensis DSM 18065
3	998	1742	81	2541033918	OCSP00005	Oceanicola sp. HL-35
3	998	1742	81	2541034993	OCSP00005	Oceanicola sp. HL-35
3	998	1742	82	2616574727	PMAR00001	Palleronia marisminoris DSM 26347
3	998	1742	82	2616575073	PMAR00001	Palleronia marisminoris DSM 26347
3	998	1742	82	2616575305	PMAR00001	Palleronia marisminoris DSM 26347
3	998	1742	83	2616621708	PAMI00001	Paracoccus aminovorans DSM 8537
3	998	1742	83	2616622178	PAMI00001	Paracoccus aminovorans DSM 8537
3	998	1742	84	2616635955	PVER00001	Paracoccus versutus DSM 582
3	998	1742	84	2616639087	PVER00001	Paracoccus versutus DSM 582
3	998	1742	85	2521658716	PARC00001	Phaeobacter arcticus DSM 23566
3	998	1742	85	2521661297	PARC00001	Phaeobacter arcticus DSM 23566
3	998	1742	86	2512535626	PCAE00006	Phaeobacter caeruleus 13	DSM 24564
3	998	1742	86	2512537395	PCAE00006	Phaeobacter caeruleus 13	DSM 24564
3	998	1742	87	2595591777	PFRI00001	Planktotalea frisia DSM 23709
3	998	1742	87	2595593179	PFRI00001	Planktotalea frisia DSM 23709
3	998	1742	88	2524263839	PFER00001	Pseudorhodobacter ferrugineus DSM 5888
3	998	1742	88	2524265429	PFER00001	Pseudorhodobacter ferrugineus DSM 5888
3	998	1742	89	2595625642	RBAR00001	Rhodobaca barguzinensis DSM 19920
3	998	1742	89	2595627050	RBAR00001	Rhodobaca barguzinensis DSM 19920
3	998	1742	90	2606193351	RHSP00004	Rhodobacteraceae sp. HL-91
3	998	1742	91	2618263584	RSUL00002	Rhodovulum sulfidophilum DSM 1374
3	998	1742	92	2595600968	RTHI00001	Roseinatronobacter thiooxidans DSM 13087
3	998	1742	92	2595601832	RTHI00001	Roseinatronobacter thiooxidans DSM 13087
3	998	1742	93	2521413764	ROSP00006	Roseobacter sp. R2A57
3	998	1742	93	2521416573	ROSP00006	Roseobacter sp. R2A57
3	998	1742	94	2514310715	RUSP00006	Ruegeria sp. TW15
3	998	1742	94	2514313513	RUSP00006	Ruegeria sp. TW15
3	998	1742	95	2523944654	SQIA00001	Sediminimonas qiaohouensis DSM 21189
3	998	1742	95	2523944832	SQIA00001	Sediminimonas qiaohouensis DSM 21189
3	998	1742	96	2616690810	SDUB00001	Sulfitobacter dubius DSM 16472
3	998	1742	96	2616691416	SDUB00001	Sulfitobacter dubius DSM 16472
3	998	1742	97	2557389514	SUSP00001	Sulfitobacter sp. 20_GPM-1509m
3	998	1742	97	2557390825	SUSP00001	Sulfitobacter sp. 20_GPM-1509m
3	998	1742	98	2616721086	TAES00001	Thalassobius aestuarii DSM 15283
3	998	1742	98	2616721114	TAES00001	Thalassobius aestuarii DSM 15283
3	998	1742	99	2616563596	TMUL00002	Tropicibacter multivorans DSM 26470
3	998	1742	99	2616564032	TMUL00002	Tropicibacter multivorans DSM 26470
3	998	1742	100	2616598877	TISO00001	Tropicimonas isoalkanivorans DSM 19548
3	998	1742	101	2620435246	RTOL00001	Roseovarius tolerans DSM 11457
3	998	1742	101	2620436145	RTOL00001	Roseovarius tolerans DSM 11457
3	998	1742	102	KJS42686	LADY01000064	Roseovarius sp. BRH_c41
3	998	1742	103	2620330901	RIND00001	Roseovarius indicus DSM 26383
3	998	1742	103	2620334197	RIND00001	Roseovarius indicus DSM 26383
3	998	1742	104	2620454204	RCRA00001	Roseovarius crassostreae DSM 16950
3	998	1742	104	2620455088	RCRA00001	Roseovarius crassostreae DSM 16950
3	998	1742	105	2622721786	LTAM00001	Loktanella tamlensis DSM 26879
3	998	1742	105	2622722508	LTAM00001	Loktanella tamlensis DSM 26879
3	998	1742	106	2622723494	LKOR00001	Loktanella koreensis DSM 17925
3	998	1742	106	2622726079	LKOR00001	Loktanella koreensis DSM 17925
12	1743	2384	0	KIC49723	JWLL01000006	Tateyamaria sp. ANG-S1
12	1743	2384	0	KIC47881	JWLL01000006	Tateyamaria sp. ANG-S1
12	1743	2384	1	EAP76292	AALY01000001	Roseovarius nubinhibens ISM
12	1743	2384	2	EAQ03891	AAMO01000001	Oceanicola batsensis HTCC2597
12	1743	2384	3	EAQ08199	AAMS01000002	Loktanella vestfoldensis SKA53
12	1743	2384	3	EAQ07632	AAMS01000002	Loktanella vestfoldensis SKA53
12	1743	2384	4	EAQ12556	AAMT01000001	Maritimibacter alkaliphilus HTCC2654
12	1743	2384	5	EAQ26888	AAMV01000001	Roseovarius sp. 217
12	1743	2384	5	EAQ27301	AAMV01000001	Roseovarius sp. 217
12	1743	2384	6	EAR50619	CH724108	Oceanicola granulosus HTCC2516
12	1743	2384	7	EAU44852	DS022277	Pelagibaca bermudensis HTCC2601
12	1743	2384	8	EAU52449	AATR01000001	Rhodobacterales bacterium HTCC2255
12	1743	2384	9	EBA02554	AAXZ01000002	Rhodobacteraceae bacterium HTCC2150
12	1743	2384	10	EBA08160	AAYA01000001	Sagittula stellata E-37
12	1743	2384	11	EBA13878	AAYB01000001	Roseobacter sp. CCS2
12	1743	2384	11	EBA11216	AAYB01000001	Roseobacter sp. CCS2
12	1743	2384	12	EDM32199	ABCL01000001	Roseovarius sp. TM1035
12	1743	2384	12	EDM31881	ABCL01000001	Roseovarius sp. TM1035
12	1743	2384	13	EDM71591	ABCR01000001	Roseobacter sp. AzwK-3b
12	1743	2384	13	EDM70861	ABCR01000001	Roseobacter sp. AzwK-3b
12	1743	2384	14	EDQ06511	ABID01000001	Oceanibulbus indolifex HEL-45
12	1743	2384	15	EEW26251	ACYY01000001	Rhodobacter sp. SW2
12	1743	2384	16	EKE44594	AMGO01000021	Oceaniovalibus guishaninsula JLT2003
12	1743	2384	17	KIQ71135	KN848374	Wenxinia marina DSM 24838
12	1743	2384	18	KGM86904	KN293975	Roseovarius mucosus DSM 17069
12	1743	2384	18	KGM88780	KN293975	Roseovarius mucosus DSM 17069
12	1743	2384	19	EPX77477	AONI01000015	Litoreibacter arenae DSM 19593
12	1743	2384	20	EYD73281	APGJ01000007	Loktanella hongkongensis DSM 17492
12	1743	2384	21	EPX76000	KE557274	Salipiger mucosus DSM 16094
12	1743	2384	22	ETW12378	AQQW01000001	Roseivivax atlanticus
12	1743	2384	23	KEO54435	AUND01000001	Thioclava pacifica DSM 10166
12	1743	2384	25	KAJ30546	AXZR01000001	Sulfitobacter pontiacus 3SOLIMAR09
12	1743	2384	26	ESW62373	AYNO01000005	Rhodobacter sp. CACIA14H1
12	1743	2384	26	ESW59528	AYNO01000005	Rhodobacter sp. CACIA14H1
12	1743	2384	27	GAD54784	BATB01000001	Loktanella cinnabarina LL-001
12	1743	2384	28	AAV93567	CP000031	Ruegeria pomeroyi DSS-3
12	1743	2384	29	ABA79426	CP000143	Rhodobacter sphaeroides 2.4.1
12	1743	2384	29	ABA80318	CP000143	Rhodobacter sphaeroides 2.4.1
12	1743	2384	30	ABD53005	CP000264	Jannaschia sp. CCS1
12	1743	2384	30	ABD53087	CP000264	Jannaschia sp. CCS1
12	1743	2384	31	ABG29836	CP000362	Roseobacter denitrificans OCh 114
12	1743	2384	31	ABG30253	CP000362	Roseobacter denitrificans OCh 114
12	1743	2384	32	ABF65652	CP000377	Ruegeria sp. TM1040
12	1743	2384	33	ABV95027	CP000830	Dinoroseobacter shibae DFL 12 = DSM 16493
12	1743	2384	33	ABV95259	CP000830	Dinoroseobacter shibae DFL 12 = DSM 16493
12	1743	2384	34	ADE84461	CP001312	Rhodobacter capsulatus SB 1003
12	1743	2384	34	ADE87186	CP001312	Rhodobacter capsulatus SB 1003
12	1743	2384	35	AEI96370	CP002623	Roseobacter litoralis Och 149
12	1743	2384	35	AEI95955	CP002623	Roseobacter litoralis Och 149
12	1743	2384	36	AFO93053	CP002976	Phaeobacter inhibens DSM 17395
12	1743	2384	37	AGI69931	CP003740	Octadecabacter antarcticus 307
12	1743	2384	38	AGI74541	CP003742	Octadecabacter arcticus 238
12	1743	2384	39	AII86003	CP003984	Planktomarina temperata RCA23
12	1743	2384	39	AII88471	CP003984	Planktomarina temperata RCA23
12	1743	2384	40	AHM03484	CP004372	Roseibacterium elongatum DSM 19469
12	1743	2384	40	AHM03595	CP004372	Roseibacterium elongatum DSM 19469
12	1743	2384	41	AKO98479	CP010855	Marinovum algicola DG 898
12	1743	2384	42	ETX15786	JALZ01000001	Roseivivax halodurans JCM 10272
12	1743	2384	42	ETX14970	JALZ01000001	Roseivivax halodurans JCM 10272
12	1743	2384	43	KEJ96891	JAMD01000001	Sulfitobacter pseudonitzschiae
12	1743	2384	44	ETX29617	JAME01000001	Roseivivax isoporae LMG 25204
12	1743	2384	44	ETX27989	JAME01000001	Roseivivax isoporae LMG 25204
12	1743	2384	45	KIN65610	JASC01000014	Sulfitobacter noctilucae
12	1743	2384	46	KIN70030	JASD01000008	Sulfitobacter noctilucicola
12	1743	2384	46	KIN62630	JASD01000008	Sulfitobacter noctilucicola
12	1743	2384	47	KHA50276	JASE01000005	Sulfitobacter geojensis
12	1743	2384	48	KIN68003	JASF01000005	Sulfitobacter donghicola DSW-25 = KCTC 12864 = JCM 14565
12	1743	2384	49	KIN75493	JASG01000004	Sulfitobacter guttiformis KCTC 32187
12	1743	2384	49	KIN74309	JASG01000004	Sulfitobacter guttiformis KCTC 32187
12	1743	2384	50	KIN78716	JASH01000006	Sulfitobacter mediterraneus KCTC 32188
12	1743	2384	51	KGL01430	JHAK01000001	Thalassobacter sp. 16PALIMAR09
12	1743	2384	51	KGL00660	JHAK01000001	Thalassobacter sp. 16PALIMAR09
12	1743	2384	52	KGB83285	JQFU01000001	Rhodovulum sp. NI22
12	1743	2384	53	KIT17002	JYFE01000060	Jannaschia aquimarina
12	1743	2384	54	EDZ41299	DS995276	Rhodobacteraceae bacterium HTCC2083
12	1743	2384	54	EDZ43345	DS995276	Rhodobacteraceae bacterium HTCC2083
12	1743	2384	55	EEB83367	DS999213	Roseobacter sp. GAI101
12	1743	2384	56	EEB71473	DS999054	Ruegeria sp. R11
12	1743	2384	57	EET46424	GG697169	Thalassobium sp. R2A62
12	1743	2384	57	EET47880	GG697169	Thalassobium sp. R2A62
12	1743	2384	58	2595597871	AINE00001	Albidovulum inexpectatum DSM 12048
12	1743	2384	59	2595654860	AXIA00002	Albidovulum xiamenense DSM 24422
12	1743	2384	60	2520216628	CBAE00001	Celeribacter baekdonensis B30
12	1743	2384	61	2616587442	CAES00001	Citreicella aestuarii DSM 22011
12	1743	2384	62	2616569029	CMAR00001	Citreicella marina DSM 26424
12	1743	2384	63	2616618181	CTHI00001	Citreicella thiooxidans DSM 10146
12	1743	2384	64	2595617331	DDEN00001	Defluviimonas denitrificans DSM 18921
12	1743	2384	65	2524483942	DXIA00001	Donghicola xiamenensis DSM 18339
12	1743	2384	66	2616626086	GAQU00001	Gemmobacter aquatilis DSM 3857
12	1743	2384	67	2595611139	GCHA00001	Gemmobacter changlensis DSM 18774
12	1743	2384	67	2595612586	GCHA00001	Gemmobacter changlensis DSM 18774
12	1743	2384	68	2525538856	GNEC00001	Gemmobacter nectariphilus DSM 15620
12	1743	2384	69	2595581264	HHAL00001	Huaishuia halophila DSM 26270
12	1743	2384	70	2595588962	HAES00001	Hwanghaeicola aestuarii DSM 22009
12	1743	2384	71	2521634232	LAQU00001	Leisingera aquimarina DSM 24565 (scaffold version)
12	1743	2384	72	2521519646	LNAN00004	Leisingera nanhaiensis NH52F	DSM 24252 (scaffold version)
12	1743	2384	73	2616592566	LTAE00002	Litorimicrobium taeanense DSM 22007
12	1743	2384	74	2517495913	LOSP00001	Loktanella sp. SE62
12	1743	2384	74	2517496035	LOSP00001	Loktanella sp. SE62
12	1743	2384	75	2521728465	LVES00001	Loktanella vestfoldensis DSM 16212
12	1743	2384	75	2521729537	LVES00001	Loktanella vestfoldensis DSM 16212
12	1743	2384	76	2595668669	MALB00001	Mameliella alba DSM 26384
12	1743	2384	76	2595672036	MALB00001	Mameliella alba DSM 26384
12	1743	2384	77	2616715704	MPEL00001	Maribius pelagius DSM 26893
12	1743	2384	78	2598720083	MASP00001	Maribius sp. MOLA 401
12	1743	2384	79	2599731560	NIGN00001	Nereida ignava DSM 16309
12	1743	2384	79	2599733509	NIGN00001	Nereida ignava DSM 16309
12	1743	2384	80	2558679875	ONAN00011	Oceanicola nanhaiensis DSM 18065
12	1743	2384	81	2541033801	OCSP00005	Oceanicola sp. HL-35
12	1743	2384	82	2616574675	PMAR00001	Palleronia marisminoris DSM 26347
12	1743	2384	83	2616622025	PAMI00001	Paracoccus aminovorans DSM 8537
12	1743	2384	84	2616637881	PVER00001	Paracoccus versutus DSM 582
12	1743	2384	85	2521661388	PARC00001	Phaeobacter arcticus DSM 23566
12	1743	2384	86	2512537313	PCAE00006	Phaeobacter caeruleus 13	DSM 24564
12	1743	2384	87	2595591486	PFRI00001	Planktotalea frisia DSM 23709
12	1743	2384	87	2595592161	PFRI00001	Planktotalea frisia DSM 23709
12	1743	2384	88	2524263425	PFER00001	Pseudorhodobacter ferrugineus DSM 5888
12	1743	2384	89	2595624275	RBAR00001	Rhodobaca barguzinensis DSM 19920
12	1743	2384	89	2595626097	RBAR00001	Rhodobaca barguzinensis DSM 19920
12	1743	2384	90	2606193270	RHSP00004	Rhodobacteraceae sp. HL-91
12	1743	2384	90	2606194583	RHSP00004	Rhodobacteraceae sp. HL-91
12	1743	2384	91	2618263518	RSUL00002	Rhodovulum sulfidophilum DSM 1374
12	1743	2384	91	2618263822	RSUL00002	Rhodovulum sulfidophilum DSM 1374
12	1743	2384	92	2595602001	RTHI00001	Roseinatronobacter thiooxidans DSM 13087
12	1743	2384	92	2595603222	RTHI00001	Roseinatronobacter thiooxidans DSM 13087
12	1743	2384	93	2521416329	ROSP00006	Roseobacter sp. R2A57
12	1743	2384	94	2514313673	RUSP00006	Ruegeria sp. TW15
12	1743	2384	95	2523944037	SQIA00001	Sediminimonas qiaohouensis DSM 21189
12	1743	2384	96	2616691589	SDUB00001	Sulfitobacter dubius DSM 16472
12	1743	2384	97	2557391013	SUSP00001	Sulfitobacter sp. 20_GPM-1509m
12	1743	2384	98	2616718880	TAES00001	Thalassobius aestuarii DSM 15283
12	1743	2384	99	2616563697	TMUL00002	Tropicibacter multivorans DSM 26470
12	1743	2384	100	2616598749	TISO00001	Tropicimonas isoalkanivorans DSM 19548
12	1743	2384	101	2620433621	RTOL00001	Roseovarius tolerans DSM 11457
12	1743	2384	101	2620435963	RTOL00001	Roseovarius tolerans DSM 11457
12	1743	2384	102	KJS41752	LADY01000064	Roseovarius sp. BRH_c41
12	1743	2384	102	KJS42203	LADY01000064	Roseovarius sp. BRH_c41
12	1743	2384	103	2620330102	RIND00001	Roseovarius indicus DSM 26383
12	1743	2384	103	2620331721	RIND00001	Roseovarius indicus DSM 26383
12	1743	2384	104	2620456045	RCRA00001	Roseovarius crassostreae DSM 16950
12	1743	2384	105	2622722315	LTAM00001	Loktanella tamlensis DSM 26879
12	1743	2384	106	2622725897	LKOR00001	Loktanella koreensis DSM 17925
12	1743	2384	106	2622725937	LKOR00001	Loktanella koreensis DSM 17925
14	2385	2852	0	KIC49516	JWLL01000006	Tateyamaria sp. ANG-S1
14	2385	2852	1	EAP78209	AALY01000001	Roseovarius nubinhibens ISM
14	2385	2852	2	EAQ02210	AAMO01000001	Oceanicola batsensis HTCC2597
14	2385	2852	2	EAQ03231	AAMO01000001	Oceanicola batsensis HTCC2597
14	2385	2852	3	EAQ06250	AAMS01000002	Loktanella vestfoldensis SKA53
14	2385	2852	3	EAQ06848	AAMS01000002	Loktanella vestfoldensis SKA53
14	2385	2852	4	EAQ13915	AAMT01000001	Maritimibacter alkaliphilus HTCC2654
14	2385	2852	4	EAQ12887	AAMT01000001	Maritimibacter alkaliphilus HTCC2654
14	2385	2852	5	EAQ26310	AAMV01000001	Roseovarius sp. 217
14	2385	2852	6	EAR50837	CH724108	Oceanicola granulosus HTCC2516
14	2385	2852	7	EAU45703	DS022277	Pelagibaca bermudensis HTCC2601
14	2385	2852	7	EAU44958	DS022277	Pelagibaca bermudensis HTCC2601
14	2385	2852	8	EAU51025	AATR01000001	Rhodobacterales bacterium HTCC2255
14	2385	2852	8	EAU52406	AATR01000001	Rhodobacterales bacterium HTCC2255
14	2385	2852	9	EBA04733	AAXZ01000002	Rhodobacteraceae bacterium HTCC2150
14	2385	2852	9	EBA02246	AAXZ01000002	Rhodobacteraceae bacterium HTCC2150
14	2385	2852	10	EBA08435	AAYA01000001	Sagittula stellata E-37
14	2385	2852	11	EBA12324	AAYB01000001	Roseobacter sp. CCS2
14	2385	2852	11	EBA12636	AAYB01000001	Roseobacter sp. CCS2
14	2385	2852	12	EDM33105	ABCL01000001	Roseovarius sp. TM1035
14	2385	2852	13	EDM73274	ABCR01000001	Roseobacter sp. AzwK-3b
14	2385	2852	14	EDQ06570	ABID01000001	Oceanibulbus indolifex HEL-45
14	2385	2852	15	EEW26893	ACYY01000001	Rhodobacter sp. SW2
14	2385	2852	16	EKE44550	AMGO01000021	Oceaniovalibus guishaninsula JLT2003
14	2385	2852	17	KIQ70920	KN848374	Wenxinia marina DSM 24838
14	2385	2852	18	KGM88162	KN293975	Roseovarius mucosus DSM 17069
14	2385	2852	19	EPX77507	AONI01000015	Litoreibacter arenae DSM 19593
14	2385	2852	20	EYD73106	APGJ01000007	Loktanella hongkongensis DSM 17492
14	2385	2852	21	EPX83016	KE557274	Salipiger mucosus DSM 16094
14	2385	2852	21	EPX85119	KE557274	Salipiger mucosus DSM 16094
14	2385	2852	22	ETW12485	AQQW01000001	Roseivivax atlanticus
14	2385	2852	22	ETW12262	AQQW01000001	Roseivivax atlanticus
14	2385	2852	23	KEO54380	AUND01000001	Thioclava pacifica DSM 10166
14	2385	2852	25	KAJ30592	AXZR01000001	Sulfitobacter pontiacus 3SOLIMAR09
14	2385	2852	25	KAJ29168	AXZR01000001	Sulfitobacter pontiacus 3SOLIMAR09
14	2385	2852	26	ESW59649	AYNO01000005	Rhodobacter sp. CACIA14H1
14	2385	2852	27	GAD54306	BATB01000001	Loktanella cinnabarina LL-001
14	2385	2852	28	AAV93541	CP000031	Ruegeria pomeroyi DSS-3
14	2385	2852	28	AAV94763	CP000031	Ruegeria pomeroyi DSS-3
14	2385	2852	29	ABA80046	CP000143	Rhodobacter sphaeroides 2.4.1
14	2385	2852	30	ABD53052	CP000264	Jannaschia sp. CCS1
14	2385	2852	30	ABD56678	CP000264	Jannaschia sp. CCS1
14	2385	2852	31	ABG30316	CP000362	Roseobacter denitrificans OCh 114
14	2385	2852	32	ABF65240	CP000377	Ruegeria sp. TM1040
14	2385	2852	33	ABV91834	CP000830	Dinoroseobacter shibae DFL 12 = DSM 16493
14	2385	2852	33	ABV92441	CP000830	Dinoroseobacter shibae DFL 12 = DSM 16493
14	2385	2852	34	ADE83846	CP001312	Rhodobacter capsulatus SB 1003
14	2385	2852	35	AEI92111	CP002623	Roseobacter litoralis Och 149
14	2385	2852	36	AFO92634	CP002976	Phaeobacter inhibens DSM 17395
14	2385	2852	37	AGI66187	CP003740	Octadecabacter antarcticus 307
14	2385	2852	37	AGI69078	CP003740	Octadecabacter antarcticus 307
14	2385	2852	38	AGI70349	CP003742	Octadecabacter arcticus 238
14	2385	2852	38	AGI72641	CP003742	Octadecabacter arcticus 238
14	2385	2852	39	AII86053	CP003984	Planktomarina temperata RCA23
14	2385	2852	39	AII86414	CP003984	Planktomarina temperata RCA23
14	2385	2852	40	AHM03628	CP004372	Roseibacterium elongatum DSM 19469
14	2385	2852	41	AKO98229	CP010855	Marinovum algicola DG 898
14	2385	2852	42	ETX13132	JALZ01000001	Roseivivax halodurans JCM 10272
14	2385	2852	43	KEJ94203	JAMD01000001	Sulfitobacter pseudonitzschiae
14	2385	2852	44	ETX28780	JAME01000001	Roseivivax isoporae LMG 25204
14	2385	2852	44	ETX26889	JAME01000001	Roseivivax isoporae LMG 25204
14	2385	2852	45	KIN70476	JASC01000014	Sulfitobacter noctilucae
14	2385	2852	45	KIN65518	JASC01000014	Sulfitobacter noctilucae
14	2385	2852	46	KIN62561	JASD01000008	Sulfitobacter noctilucicola
14	2385	2852	46	KIN63471	JASD01000008	Sulfitobacter noctilucicola
14	2385	2852	47	KHA50171	JASE01000005	Sulfitobacter geojensis
14	2385	2852	48	KIN68073	JASF01000005	Sulfitobacter donghicola DSW-25 = KCTC 12864 = JCM 14565
14	2385	2852	49	KIN71047	JASG01000004	Sulfitobacter guttiformis KCTC 32187
14	2385	2852	49	KIN74202	JASG01000004	Sulfitobacter guttiformis KCTC 32187
14	2385	2852	50	KIN78616	JASH01000006	Sulfitobacter mediterraneus KCTC 32188
14	2385	2852	51	KGL01103	JHAK01000001	Thalassobacter sp. 16PALIMAR09
14	2385	2852	52	KGB82514	JQFU01000001	Rhodovulum sp. NI22
14	2385	2852	53	KIT16335	JYFE01000060	Jannaschia aquimarina
14	2385	2852	53	KIT16242	JYFE01000060	Jannaschia aquimarina
14	2385	2852	54	EDZ41577	DS995276	Rhodobacteraceae bacterium HTCC2083
14	2385	2852	54	EDZ44204	DS995276	Rhodobacteraceae bacterium HTCC2083
14	2385	2852	54	EDZ44608	DS995276	Rhodobacteraceae bacterium HTCC2083
14	2385	2852	55	EEB82602	DS999213	Roseobacter sp. GAI101
14	2385	2852	55	EEB85736	DS999213	Roseobacter sp. GAI101
14	2385	2852	56	EEB71039	DS999054	Ruegeria sp. R11
14	2385	2852	57	EET48655	GG697169	Thalassobium sp. R2A62
14	2385	2852	57	EET49407	GG697169	Thalassobium sp. R2A62
14	2385	2852	58	2595597806	AINE00001	Albidovulum inexpectatum DSM 12048
14	2385	2852	59	2595654999	AXIA00002	Albidovulum xiamenense DSM 24422
14	2385	2852	60	2520216460	CBAE00001	Celeribacter baekdonensis B30
14	2385	2852	61	2616589812	CAES00001	Citreicella aestuarii DSM 22011
14	2385	2852	62	2616567588	CMAR00001	Citreicella marina DSM 26424
14	2385	2852	62	2616570318	CMAR00001	Citreicella marina DSM 26424
14	2385	2852	63	2616618761	CTHI00001	Citreicella thiooxidans DSM 10146
14	2385	2852	63	2616620609	CTHI00001	Citreicella thiooxidans DSM 10146
14	2385	2852	64	2595615291	DDEN00001	Defluviimonas denitrificans DSM 18921
14	2385	2852	64	2595619169	DDEN00001	Defluviimonas denitrificans DSM 18921
14	2385	2852	65	2524483592	DXIA00001	Donghicola xiamenensis DSM 18339
14	2385	2852	66	2616628710	GAQU00001	Gemmobacter aquatilis DSM 3857
14	2385	2852	67	2595610728	GCHA00001	Gemmobacter changlensis DSM 18774
14	2385	2852	68	2525539991	GNEC00001	Gemmobacter nectariphilus DSM 15620
14	2385	2852	68	2525541171	GNEC00001	Gemmobacter nectariphilus DSM 15620
14	2385	2852	69	2595580102	HHAL00001	Huaishuia halophila DSM 26270
14	2385	2852	70	2595586907	HAES00001	Hwanghaeicola aestuarii DSM 22009
14	2385	2852	70	2595587860	HAES00001	Hwanghaeicola aestuarii DSM 22009
14	2385	2852	71	2521634799	LAQU00001	Leisingera aquimarina DSM 24565 (scaffold version)
14	2385	2852	72	2521518924	LNAN00004	Leisingera nanhaiensis NH52F	DSM 24252 (scaffold version)
14	2385	2852	73	2616592996	LTAE00002	Litorimicrobium taeanense DSM 22007
14	2385	2852	74	2517494946	LOSP00001	Loktanella sp. SE62
14	2385	2852	75	2521728595	LVES00001	Loktanella vestfoldensis DSM 16212
14	2385	2852	76	2595671878	MALB00001	Mameliella alba DSM 26384
14	2385	2852	77	2616715546	MPEL00001	Maribius pelagius DSM 26893
14	2385	2852	78	2598720197	MASP00001	Maribius sp. MOLA 401
14	2385	2852	79	2599731583	NIGN00001	Nereida ignava DSM 16309
14	2385	2852	80	2558679998	ONAN00011	Oceanicola nanhaiensis DSM 18065
14	2385	2852	81	2541032963	OCSP00005	Oceanicola sp. HL-35
14	2385	2852	81	2541033240	OCSP00005	Oceanicola sp. HL-35
14	2385	2852	82	2616574688	PMAR00001	Palleronia marisminoris DSM 26347
14	2385	2852	83	2616623204	PAMI00001	Paracoccus aminovorans DSM 8537
14	2385	2852	84	2616636213	PVER00001	Paracoccus versutus DSM 582
14	2385	2852	85	2521660973	PARC00001	Phaeobacter arcticus DSM 23566
14	2385	2852	86	2512536883	PCAE00006	Phaeobacter caeruleus 13	DSM 24564
14	2385	2852	87	2595591003	PFRI00001	Planktotalea frisia DSM 23709
14	2385	2852	87	2595591505	PFRI00001	Planktotalea frisia DSM 23709
14	2385	2852	87	2595593505	PFRI00001	Planktotalea frisia DSM 23709
14	2385	2852	88	2524262582	PFER00001	Pseudorhodobacter ferrugineus DSM 5888
14	2385	2852	89	2595626664	RBAR00001	Rhodobaca barguzinensis DSM 19920
14	2385	2852	90	2606192314	RHSP00004	Rhodobacteraceae sp. HL-91
14	2385	2852	91	2618263311	RSUL00002	Rhodovulum sulfidophilum DSM 1374
14	2385	2852	92	2595602884	RTHI00001	Roseinatronobacter thiooxidans DSM 13087
14	2385	2852	93	2521412738	ROSP00006	Roseobacter sp. R2A57
14	2385	2852	93	2521415016	ROSP00006	Roseobacter sp. R2A57
14	2385	2852	94	2514309907	RUSP00006	Ruegeria sp. TW15
14	2385	2852	94	2514310684	RUSP00006	Ruegeria sp. TW15
14	2385	2852	95	2523945473	SQIA00001	Sediminimonas qiaohouensis DSM 21189
14	2385	2852	96	2616691638	SDUB00001	Sulfitobacter dubius DSM 16472
14	2385	2852	97	2557393320	SUSP00001	Sulfitobacter sp. 20_GPM-1509m
14	2385	2852	98	2616719693	TAES00001	Thalassobius aestuarii DSM 15283
14	2385	2852	98	2616719926	TAES00001	Thalassobius aestuarii DSM 15283
14	2385	2852	99	2616566410	TMUL00002	Tropicibacter multivorans DSM 26470
14	2385	2852	100	2616598958	TISO00001	Tropicimonas isoalkanivorans DSM 19548
14	2385	2852	101	2620434207	RTOL00001	Roseovarius tolerans DSM 11457
14	2385	2852	101	2620435738	RTOL00001	Roseovarius tolerans DSM 11457
14	2385	2852	102	KJS42588	LADY01000064	Roseovarius sp. BRH_c41
14	2385	2852	103	2620333227	RIND00001	Roseovarius indicus DSM 26383
14	2385	2852	104	2620454588	RCRA00001	Roseovarius crassostreae DSM 16950
14	2385	2852	105	2622722006	LTAM00001	Loktanella tamlensis DSM 26879
14	2385	2852	106	2622726482	LKOR00001	Loktanella koreensis DSM 17925
18	2853	3350	0	KIC52032	JWLL01000006	Tateyamaria sp. ANG-S1
18	2853	3350	1	EAP75065	AALY01000001	Roseovarius nubinhibens ISM
18	2853	3350	2	EAQ03186	AAMO01000001	Oceanicola batsensis HTCC2597
18	2853	3350	3	EAQ06904	AAMS01000002	Loktanella vestfoldensis SKA53
18	2853	3350	4	EAQ13931	AAMT01000001	Maritimibacter alkaliphilus HTCC2654
18	2853	3350	4	EAQ14537	AAMT01000001	Maritimibacter alkaliphilus HTCC2654
18	2853	3350	5	EAQ24370	AAMV01000001	Roseovarius sp. 217
18	2853	3350	6	EAR52393	CH724108	Oceanicola granulosus HTCC2516
18	2853	3350	7	EAU48319	DS022277	Pelagibaca bermudensis HTCC2601
18	2853	3350	7	EAU48096	DS022277	Pelagibaca bermudensis HTCC2601
18	2853	3350	8	EAU52570	AATR01000001	Rhodobacterales bacterium HTCC2255
18	2853	3350	9	EBA05282	AAXZ01000002	Rhodobacteraceae bacterium HTCC2150
18	2853	3350	10	EBA06462	AAYA01000001	Sagittula stellata E-37
18	2853	3350	10	EBA06380	AAYA01000001	Sagittula stellata E-37
18	2853	3350	11	EBA13216	AAYB01000001	Roseobacter sp. CCS2
18	2853	3350	12	EDM31629	ABCL01000001	Roseovarius sp. TM1035
18	2853	3350	13	EDM72901	ABCR01000001	Roseobacter sp. AzwK-3b
18	2853	3350	14	EDQ06583	ABID01000001	Oceanibulbus indolifex HEL-45
18	2853	3350	15	EEW25195	ACYY01000001	Rhodobacter sp. SW2
18	2853	3350	16	EKE44746	AMGO01000021	Oceaniovalibus guishaninsula JLT2003
18	2853	3350	17	KIQ68398	KN848374	Wenxinia marina DSM 24838
18	2853	3350	18	KGM89893	KN293975	Roseovarius mucosus DSM 17069
18	2853	3350	19	EPX81757	AONI01000015	Litoreibacter arenae DSM 19593
18	2853	3350	20	EYD70629	APGJ01000007	Loktanella hongkongensis DSM 17492
18	2853	3350	21	EPX83078	KE557274	Salipiger mucosus DSM 16094
18	2853	3350	22	ETW12890	AQQW01000001	Roseivivax atlanticus
18	2853	3350	23	KEO52592	AUND01000001	Thioclava pacifica DSM 10166
18	2853	3350	23	KEO52713	AUND01000001	Thioclava pacifica DSM 10166
18	2853	3350	25	KAJ30605	AXZR01000001	Sulfitobacter pontiacus 3SOLIMAR09
18	2853	3350	26	ESW60549	AYNO01000005	Rhodobacter sp. CACIA14H1
18	2853	3350	27	GAD55037	BATB01000001	Loktanella cinnabarina LL-001
18	2853	3350	28	AAV96555	CP000031	Ruegeria pomeroyi DSS-3
18	2853	3350	28	AAV97409	CP000031	Ruegeria pomeroyi DSS-3
18	2853	3350	29	ABA81433	CP000143	Rhodobacter sphaeroides 2.4.1
18	2853	3350	29	ABA80195	CP000143	Rhodobacter sphaeroides 2.4.1
18	2853	3350	30	ABD56746	CP000264	Jannaschia sp. CCS1
18	2853	3350	31	ABG30595	CP000362	Roseobacter denitrificans OCh 114
18	2853	3350	32	ABF65225	CP000377	Ruegeria sp. TM1040
18	2853	3350	32	ABF62237	CP000377	Ruegeria sp. TM1040
18	2853	3350	33	ABV94620	CP000830	Dinoroseobacter shibae DFL 12 = DSM 16493
18	2853	3350	34	ADE84178	CP001312	Rhodobacter capsulatus SB 1003
18	2853	3350	35	AEI92170	CP002623	Roseobacter litoralis Och 149
18	2853	3350	36	AFO92621	CP002976	Phaeobacter inhibens DSM 17395
18	2853	3350	37	AGI66408	CP003740	Octadecabacter antarcticus 307
18	2853	3350	37	AGI66510	CP003740	Octadecabacter antarcticus 307
18	2853	3350	38	AGI73481	CP003742	Octadecabacter arcticus 238
18	2853	3350	38	AGI74183	CP003742	Octadecabacter arcticus 238
18	2853	3350	39	AII85692	CP003984	Planktomarina temperata RCA23
18	2853	3350	40	AHM03024	CP004372	Roseibacterium elongatum DSM 19469
18	2853	3350	41	AKO96326	CP010855	Marinovum algicola DG 898
18	2853	3350	42	ETX15832	JALZ01000001	Roseivivax halodurans JCM 10272
18	2853	3350	43	KEJ97259	JAMD01000001	Sulfitobacter pseudonitzschiae
18	2853	3350	43	KEJ94886	JAMD01000001	Sulfitobacter pseudonitzschiae
18	2853	3350	44	ETX27770	JAME01000001	Roseivivax isoporae LMG 25204
18	2853	3350	45	KIN65500	JASC01000014	Sulfitobacter noctilucae
18	2853	3350	46	KIN62541	JASD01000008	Sulfitobacter noctilucicola
18	2853	3350	47	KHA53852	JASE01000005	Sulfitobacter geojensis
18	2853	3350	48	KIN68086	JASF01000005	Sulfitobacter donghicola DSW-25 = KCTC 12864 = JCM 14565
18	2853	3350	49	KIN74187	JASG01000004	Sulfitobacter guttiformis KCTC 32187
18	2853	3350	50	KIN78604	JASH01000006	Sulfitobacter mediterraneus KCTC 32188
18	2853	3350	50	KIN78751	JASH01000006	Sulfitobacter mediterraneus KCTC 32188
18	2853	3350	51	KGL02172	JHAK01000001	Thalassobacter sp. 16PALIMAR09
18	2853	3350	52	KGB81325	JQFU01000001	Rhodovulum sp. NI22
18	2853	3350	53	KIT14566	JYFE01000060	Jannaschia aquimarina
18	2853	3350	54	EDZ42170	DS995276	Rhodobacteraceae bacterium HTCC2083
18	2853	3350	54	EDZ42415	DS995276	Rhodobacteraceae bacterium HTCC2083
18	2853	3350	55	EEB83346	DS999213	Roseobacter sp. GAI101
18	2853	3350	56	EEB72440	DS999054	Ruegeria sp. R11
18	2853	3350	57	EET46963	GG697169	Thalassobium sp. R2A62
18	2853	3350	58	2595597719	AINE00001	Albidovulum inexpectatum DSM 12048
18	2853	3350	59	2595654493	AXIA00002	Albidovulum xiamenense DSM 24422
18	2853	3350	60	2520217423	CBAE00001	Celeribacter baekdonensis B30
18	2853	3350	61	2616589756	CAES00001	Citreicella aestuarii DSM 22011
18	2853	3350	62	2616569371	CMAR00001	Citreicella marina DSM 26424
18	2853	3350	62	2616569986	CMAR00001	Citreicella marina DSM 26424
18	2853	3350	62	2616572015	CMAR00001	Citreicella marina DSM 26424
18	2853	3350	63	2616617001	CTHI00001	Citreicella thiooxidans DSM 10146
18	2853	3350	64	2595617867	DDEN00001	Defluviimonas denitrificans DSM 18921
18	2853	3350	65	2524483495	DXIA00001	Donghicola xiamenensis DSM 18339
18	2853	3350	65	2524483581	DXIA00001	Donghicola xiamenensis DSM 18339
18	2853	3350	65	2524485818	DXIA00001	Donghicola xiamenensis DSM 18339
18	2853	3350	66	2616627277	GAQU00001	Gemmobacter aquatilis DSM 3857
18	2853	3350	66	2616628008	GAQU00001	Gemmobacter aquatilis DSM 3857
18	2853	3350	66	2616628470	GAQU00001	Gemmobacter aquatilis DSM 3857
18	2853	3350	67	2595613291	GCHA00001	Gemmobacter changlensis DSM 18774
18	2853	3350	68	2525541270	GNEC00001	Gemmobacter nectariphilus DSM 15620
18	2853	3350	69	2595578762	HHAL00001	Huaishuia halophila DSM 26270
18	2853	3350	69	2595578879	HHAL00001	Huaishuia halophila DSM 26270
18	2853	3350	69	2595581276	HHAL00001	Huaishuia halophila DSM 26270
18	2853	3350	70	2595587682	HAES00001	Hwanghaeicola aestuarii DSM 22009
18	2853	3350	71	2521634813	LAQU00001	Leisingera aquimarina DSM 24565 (scaffold version)
18	2853	3350	72	2521518909	LNAN00004	Leisingera nanhaiensis NH52F	DSM 24252 (scaffold version)
18	2853	3350	73	2616593367	LTAE00002	Litorimicrobium taeanense DSM 22007
18	2853	3350	74	2517494857	LOSP00001	Loktanella sp. SE62
18	2853	3350	75	2521728537	LVES00001	Loktanella vestfoldensis DSM 16212
18	2853	3350	76	2595669347	MALB00001	Mameliella alba DSM 26384
18	2853	3350	77	2616715057	MPEL00001	Maribius pelagius DSM 26893
18	2853	3350	78	2598718289	MASP00001	Maribius sp. MOLA 401
18	2853	3350	79	2599732402	NIGN00001	Nereida ignava DSM 16309
18	2853	3350	79	2599734139	NIGN00001	Nereida ignava DSM 16309
18	2853	3350	80	2558679478	ONAN00011	Oceanicola nanhaiensis DSM 18065
18	2853	3350	81	2541034395	OCSP00005	Oceanicola sp. HL-35
18	2853	3350	82	2616574434	PMAR00001	Palleronia marisminoris DSM 26347
18	2853	3350	83	2616622988	PAMI00001	Paracoccus aminovorans DSM 8537
18	2853	3350	84	2616637601	PVER00001	Paracoccus versutus DSM 582
18	2853	3350	84	2616638703	PVER00001	Paracoccus versutus DSM 582
18	2853	3350	84	2616641181	PVER00001	Paracoccus versutus DSM 582
18	2853	3350	85	2521658004	PARC00001	Phaeobacter arcticus DSM 23566
18	2853	3350	85	2521660960	PARC00001	Phaeobacter arcticus DSM 23566
18	2853	3350	86	2512535155	PCAE00006	Phaeobacter caeruleus 13	DSM 24564
18	2853	3350	86	2512536869	PCAE00006	Phaeobacter caeruleus 13	DSM 24564
18	2853	3350	87	2595590593	PFRI00001	Planktotalea frisia DSM 23709
18	2853	3350	87	2595592937	PFRI00001	Planktotalea frisia DSM 23709
18	2853	3350	88	2524265088	PFER00001	Pseudorhodobacter ferrugineus DSM 5888
18	2853	3350	89	2595624011	RBAR00001	Rhodobaca barguzinensis DSM 19920
18	2853	3350	90	2606194801	RHSP00004	Rhodobacteraceae sp. HL-91
18	2853	3350	91	2618262995	RSUL00002	Rhodovulum sulfidophilum DSM 1374
18	2853	3350	92	2595600863	RTHI00001	Roseinatronobacter thiooxidans DSM 13087
18	2853	3350	93	2521412529	ROSP00006	Roseobacter sp. R2A57
18	2853	3350	93	2521414429	ROSP00006	Roseobacter sp. R2A57
18	2853	3350	93	2521415000	ROSP00006	Roseobacter sp. R2A57
18	2853	3350	94	2514313587	RUSP00006	Ruegeria sp. TW15
18	2853	3350	95	2523945242	SQIA00001	Sediminimonas qiaohouensis DSM 21189
18	2853	3350	96	2616691652	SDUB00001	Sulfitobacter dubius DSM 16472
18	2853	3350	97	2557389732	SUSP00001	Sulfitobacter sp. 20_GPM-1509m
18	2853	3350	97	2557390617	SUSP00001	Sulfitobacter sp. 20_GPM-1509m
18	2853	3350	97	2557392404	SUSP00001	Sulfitobacter sp. 20_GPM-1509m
18	2853	3350	98	2616719706	TAES00001	Thalassobius aestuarii DSM 15283
18	2853	3350	99	2616566395	TMUL00002	Tropicibacter multivorans DSM 26470
18	2853	3350	100	2616596001	TISO00001	Tropicimonas isoalkanivorans DSM 19548
18	2853	3350	101	2620435557	RTOL00001	Roseovarius tolerans DSM 11457
18	2853	3350	102	KJS41591	LADY01000064	Roseovarius sp. BRH_c41
18	2853	3350	103	2620331019	RIND00001	Roseovarius indicus DSM 26383
18	2853	3350	104	2620454086	RCRA00001	Roseovarius crassostreae DSM 16950
18	2853	3350	105	2622721903	LTAM00001	Loktanella tamlensis DSM 26879
18	2853	3350	106	2622725169	LKOR00001	Loktanella koreensis DSM 17925
20	3351	3603	0	KIC52020	JWLL01000006	Tateyamaria sp. ANG-S1
20	3351	3603	1	EAP76913	AALY01000001	Roseovarius nubinhibens ISM
20	3351	3603	2	EAQ02590	AAMO01000001	Oceanicola batsensis HTCC2597
20	3351	3603	2	EAQ04358	AAMO01000001	Oceanicola batsensis HTCC2597
20	3351	3603	2	EAQ01305	AAMO01000001	Oceanicola batsensis HTCC2597
20	3351	3603	3	EAQ07793	AAMS01000002	Loktanella vestfoldensis SKA53
20	3351	3603	4	EAQ14181	AAMT01000001	Maritimibacter alkaliphilus HTCC2654
20	3351	3603	5	EAQ23851	AAMV01000001	Roseovarius sp. 217
20	3351	3603	5	EAQ25232	AAMV01000001	Roseovarius sp. 217
20	3351	3603	6	EAR49810	CH724108	Oceanicola granulosus HTCC2516
20	3351	3603	7	EAU48734	DS022277	Pelagibaca bermudensis HTCC2601
20	3351	3603	7	EAU46094	DS022277	Pelagibaca bermudensis HTCC2601
20	3351	3603	8	EAU51835	AATR01000001	Rhodobacterales bacterium HTCC2255
20	3351	3603	9	EBA04594	AAXZ01000002	Rhodobacteraceae bacterium HTCC2150
20	3351	3603	10	EBA06249	AAYA01000001	Sagittula stellata E-37
20	3351	3603	11	EBA12165	AAYB01000001	Roseobacter sp. CCS2
20	3351	3603	12	EDM32724	ABCL01000001	Roseovarius sp. TM1035
20	3351	3603	13	EDM72460	ABCR01000001	Roseobacter sp. AzwK-3b
20	3351	3603	14	EDQ05958	ABID01000001	Oceanibulbus indolifex HEL-45
20	3351	3603	15	EEW24877	ACYY01000001	Rhodobacter sp. SW2
20	3351	3603	16	EKE45208	AMGO01000021	Oceaniovalibus guishaninsula JLT2003
20	3351	3603	17	KIQ70620	KN848374	Wenxinia marina DSM 24838
20	3351	3603	18	KGM87825	KN293975	Roseovarius mucosus DSM 17069
20	3351	3603	19	EPX76924	AONI01000015	Litoreibacter arenae DSM 19593
20	3351	3603	20	EYD72553	APGJ01000007	Loktanella hongkongensis DSM 17492
20	3351	3603	20	EYD71983	APGJ01000007	Loktanella hongkongensis DSM 17492
20	3351	3603	21	EPX83051	KE557274	Salipiger mucosus DSM 16094
20	3351	3603	21	EPX76349	KE557274	Salipiger mucosus DSM 16094
20	3351	3603	22	ETW11828	AQQW01000001	Roseivivax atlanticus
20	3351	3603	23	KEO52660	AUND01000001	Thioclava pacifica DSM 10166
20	3351	3603	25	KAJ29292	AXZR01000001	Sulfitobacter pontiacus 3SOLIMAR09
20	3351	3603	26	ESW60676	AYNO01000005	Rhodobacter sp. CACIA14H1
20	3351	3603	27	GAD57488	BATB01000001	Loktanella cinnabarina LL-001
20	3351	3603	27	GAD57722	BATB01000001	Loktanella cinnabarina LL-001
20	3351	3603	28	AAV94026	CP000031	Ruegeria pomeroyi DSS-3
20	3351	3603	29	ABA77839	CP000143	Rhodobacter sphaeroides 2.4.1
20	3351	3603	30	ABD53463	CP000264	Jannaschia sp. CCS1
20	3351	3603	31	ABG31028	CP000362	Roseobacter denitrificans OCh 114
20	3351	3603	32	ABF65159	CP000377	Ruegeria sp. TM1040
20	3351	3603	33	ABV91966	CP000830	Dinoroseobacter shibae DFL 12 = DSM 16493
20	3351	3603	34	ADE83909	CP001312	Rhodobacter capsulatus SB 1003
20	3351	3603	35	AEI95339	CP002623	Roseobacter litoralis Och 149
20	3351	3603	36	AFO89871	CP002976	Phaeobacter inhibens DSM 17395
20	3351	3603	37	AGI66081	CP003740	Octadecabacter antarcticus 307
20	3351	3603	38	AGI70507	CP003742	Octadecabacter arcticus 238
20	3351	3603	39	AII86091	CP003984	Planktomarina temperata RCA23
20	3351	3603	40	AHM03904	CP004372	Roseibacterium elongatum DSM 19469
20	3351	3603	41	AKO98989	CP010855	Marinovum algicola DG 898
20	3351	3603	41	AKO95577	CP010855	Marinovum algicola DG 898
20	3351	3603	42	ETX13949	JALZ01000001	Roseivivax halodurans JCM 10272
20	3351	3603	43	KEJ95140	JAMD01000001	Sulfitobacter pseudonitzschiae
20	3351	3603	43	KEJ94033	JAMD01000001	Sulfitobacter pseudonitzschiae
20	3351	3603	44	ETX27500	JAME01000001	Roseivivax isoporae LMG 25204
20	3351	3603	45	KIN65249	JASC01000014	Sulfitobacter noctilucae
20	3351	3603	46	KIN62280	JASD01000008	Sulfitobacter noctilucicola
20	3351	3603	47	KHA51062	JASE01000005	Sulfitobacter geojensis
20	3351	3603	48	KIN68323	JASF01000005	Sulfitobacter donghicola DSW-25 = KCTC 12864 = JCM 14565
20	3351	3603	49	KIN73928	JASG01000004	Sulfitobacter guttiformis KCTC 32187
20	3351	3603	50	KIN78317	JASH01000006	Sulfitobacter mediterraneus KCTC 32188
20	3351	3603	51	KGL00571	JHAK01000001	Thalassobacter sp. 16PALIMAR09
20	3351	3603	52	KGB80381	JQFU01000001	Rhodovulum sp. NI22
20	3351	3603	53	KIT17991	JYFE01000060	Jannaschia aquimarina
20	3351	3603	54	EDZ43674	DS995276	Rhodobacteraceae bacterium HTCC2083
20	3351	3603	55	EEB86128	DS999213	Roseobacter sp. GAI101
20	3351	3603	56	EEB72482	DS999054	Ruegeria sp. R11
20	3351	3603	57	EET49604	GG697169	Thalassobium sp. R2A62
20	3351	3603	58	2595597631	AINE00001	Albidovulum inexpectatum DSM 12048
20	3351	3603	59	2595655035	AXIA00002	Albidovulum xiamenense DSM 24422
20	3351	3603	60	2520220473	CBAE00001	Celeribacter baekdonensis B30
20	3351	3603	61	2616588876	CAES00001	Citreicella aestuarii DSM 22011
20	3351	3603	61	2616589468	CAES00001	Citreicella aestuarii DSM 22011
20	3351	3603	62	2616570387	CMAR00001	Citreicella marina DSM 26424
20	3351	3603	63	2616618356	CTHI00001	Citreicella thiooxidans DSM 10146
20	3351	3603	63	2616620162	CTHI00001	Citreicella thiooxidans DSM 10146
20	3351	3603	63	2616621230	CTHI00001	Citreicella thiooxidans DSM 10146
20	3351	3603	64	2595618854	DDEN00001	Defluviimonas denitrificans DSM 18921
20	3351	3603	65	2524486340	DXIA00001	Donghicola xiamenensis DSM 18339
20	3351	3603	65	2524486813	DXIA00001	Donghicola xiamenensis DSM 18339
20	3351	3603	66	2616628615	GAQU00001	Gemmobacter aquatilis DSM 3857
20	3351	3603	67	2595610675	GCHA00001	Gemmobacter changlensis DSM 18774
20	3351	3603	68	2525541096	GNEC00001	Gemmobacter nectariphilus DSM 15620
20	3351	3603	69	2595578908	HHAL00001	Huaishuia halophila DSM 26270
20	3351	3603	69	2595579503	HHAL00001	Huaishuia halophila DSM 26270
20	3351	3603	70	2595587186	HAES00001	Hwanghaeicola aestuarii DSM 22009
20	3351	3603	71	2521634688	LAQU00001	Leisingera aquimarina DSM 24565 (scaffold version)
20	3351	3603	72	2521518569	LNAN00004	Leisingera nanhaiensis NH52F	DSM 24252 (scaffold version)
20	3351	3603	72	2521521519	LNAN00004	Leisingera nanhaiensis NH52F	DSM 24252 (scaffold version)
20	3351	3603	73	2616594182	LTAE00002	Litorimicrobium taeanense DSM 22007
20	3351	3603	73	2616594841	LTAE00002	Litorimicrobium taeanense DSM 22007
20	3351	3603	74	2517495392	LOSP00001	Loktanella sp. SE62
20	3351	3603	75	2521730737	LVES00001	Loktanella vestfoldensis DSM 16212
20	3351	3603	76	2595672256	MALB00001	Mameliella alba DSM 26384
20	3351	3603	77	2616714739	MPEL00001	Maribius pelagius DSM 26893
20	3351	3603	78	2598720450	MASP00001	Maribius sp. MOLA 401
20	3351	3603	79	2599733388	NIGN00001	Nereida ignava DSM 16309
20	3351	3603	80	2558677402	ONAN00011	Oceanicola nanhaiensis DSM 18065
20	3351	3603	80	2558680912	ONAN00011	Oceanicola nanhaiensis DSM 18065
20	3351	3603	81	2541034481	OCSP00005	Oceanicola sp. HL-35
20	3351	3603	82	2616576657	PMAR00001	Palleronia marisminoris DSM 26347
20	3351	3603	83	2616623230	PAMI00001	Paracoccus aminovorans DSM 8537
20	3351	3603	84	2616636244	PVER00001	Paracoccus versutus DSM 582
20	3351	3603	84	2616639609	PVER00001	Paracoccus versutus DSM 582
20	3351	3603	85	2521661720	PARC00001	Phaeobacter arcticus DSM 23566
20	3351	3603	85	2521662241	PARC00001	Phaeobacter arcticus DSM 23566
20	3351	3603	85	2521662320	PARC00001	Phaeobacter arcticus DSM 23566
20	3351	3603	86	2512535336	PCAE00006	Phaeobacter caeruleus 13	DSM 24564
20	3351	3603	86	2512536978	PCAE00006	Phaeobacter caeruleus 13	DSM 24564
20	3351	3603	87	2595590780	PFRI00001	Planktotalea frisia DSM 23709
20	3351	3603	88	2524262699	PFER00001	Pseudorhodobacter ferrugineus DSM 5888
20	3351	3603	89	2595625649	RBAR00001	Rhodobaca barguzinensis DSM 19920
20	3351	3603	90	2606194339	RHSP00004	Rhodobacteraceae sp. HL-91
20	3351	3603	91	2618263182	RSUL00002	Rhodovulum sulfidophilum DSM 1374
20	3351	3603	92	2595600961	RTHI00001	Roseinatronobacter thiooxidans DSM 13087
20	3351	3603	93	2521414286	ROSP00006	Roseobacter sp. R2A57
20	3351	3603	94	2514310214	RUSP00006	Ruegeria sp. TW15
20	3351	3603	95	2523944316	SQIA00001	Sediminimonas qiaohouensis DSM 21189
20	3351	3603	95	2523944989	SQIA00001	Sediminimonas qiaohouensis DSM 21189
20	3351	3603	96	2616691057	SDUB00001	Sulfitobacter dubius DSM 16472
20	3351	3603	97	2557392655	SUSP00001	Sulfitobacter sp. 20_GPM-1509m
20	3351	3603	98	2616721424	TAES00001	Thalassobius aestuarii DSM 15283
20	3351	3603	98	2616721854	TAES00001	Thalassobius aestuarii DSM 15283
20	3351	3603	98	2616721867	TAES00001	Thalassobius aestuarii DSM 15283
20	3351	3603	99	2616566050	TMUL00002	Tropicibacter multivorans DSM 26470
20	3351	3603	100	2616597570	TISO00001	Tropicimonas isoalkanivorans DSM 19548
20	3351	3603	100	2616599706	TISO00001	Tropicimonas isoalkanivorans DSM 19548
20	3351	3603	101	2620434228	RTOL00001	Roseovarius tolerans DSM 11457
20	3351	3603	102	KJS41312	LADY01000064	Roseovarius sp. BRH_c41
20	3351	3603	102	KJS43126	LADY01000064	Roseovarius sp. BRH_c41
20	3351	3603	102	KJS44524	LADY01000064	Roseovarius sp. BRH_c41
20	3351	3603	103	2620332482	RIND00001	Roseovarius indicus DSM 26383
20	3351	3603	103	2620333841	RIND00001	Roseovarius indicus DSM 26383
20	3351	3603	103	2620335427	RIND00001	Roseovarius indicus DSM 26383
20	3351	3603	104	2620454838	RCRA00001	Roseovarius crassostreae DSM 16950
20	3351	3603	105	2622722772	LTAM00001	Loktanella tamlensis DSM 26879
20	3351	3603	106	2622726568	LKOR00001	Loktanella koreensis DSM 17925
25	3604	4269	0	KIC48561	JWLL01000006	Tateyamaria sp. ANG-S1
25	3604	4269	1	EAP76131	AALY01000001	Roseovarius nubinhibens ISM
25	3604	4269	2	EAQ01354	AAMO01000001	Oceanicola batsensis HTCC2597
25	3604	4269	2	EAQ01497	AAMO01000001	Oceanicola batsensis HTCC2597
25	3604	4269	3	EAQ07323	AAMS01000002	Loktanella vestfoldensis SKA53
25	3604	4269	4	EAQ13561	AAMT01000001	Maritimibacter alkaliphilus HTCC2654
25	3604	4269	4	EAQ11640	AAMT01000001	Maritimibacter alkaliphilus HTCC2654
25	3604	4269	5	EAQ23297	AAMV01000001	Roseovarius sp. 217
25	3604	4269	5	EAQ27132	AAMV01000001	Roseovarius sp. 217
25	3604	4269	6	EAR51518	CH724108	Oceanicola granulosus HTCC2516
25	3604	4269	7	EAU47839	DS022277	Pelagibaca bermudensis HTCC2601
25	3604	4269	7	EAU46270	DS022277	Pelagibaca bermudensis HTCC2601
25	3604	4269	8	EAU51253	AATR01000001	Rhodobacterales bacterium HTCC2255
25	3604	4269	9	EBA03318	AAXZ01000002	Rhodobacteraceae bacterium HTCC2150
25	3604	4269	10	EBA07344	AAYA01000001	Sagittula stellata E-37
25	3604	4269	11	EBA11698	AAYB01000001	Roseobacter sp. CCS2
25	3604	4269	12	EDM30151	ABCL01000001	Roseovarius sp. TM1035
25	3604	4269	12	EDM29828	ABCL01000001	Roseovarius sp. TM1035
25	3604	4269	13	EDM71394	ABCR01000001	Roseobacter sp. AzwK-3b
25	3604	4269	14	EDQ04873	ABID01000001	Oceanibulbus indolifex HEL-45
25	3604	4269	15	EEW24339	ACYY01000001	Rhodobacter sp. SW2
25	3604	4269	16	EKE43685	AMGO01000021	Oceaniovalibus guishaninsula JLT2003
25	3604	4269	17	KIQ68937	KN848374	Wenxinia marina DSM 24838
25	3604	4269	18	KGM85984	KN293975	Roseovarius mucosus DSM 17069
25	3604	4269	18	KGM88451	KN293975	Roseovarius mucosus DSM 17069
25	3604	4269	19	EPX79445	AONI01000015	Litoreibacter arenae DSM 19593
25	3604	4269	20	EYD72443	APGJ01000007	Loktanella hongkongensis DSM 17492
25	3604	4269	21	EPX78375	KE557274	Salipiger mucosus DSM 16094
25	3604	4269	21	EPX78377	KE557274	Salipiger mucosus DSM 16094
25	3604	4269	22	ETW14195	AQQW01000001	Roseivivax atlanticus
25	3604	4269	22	ETW11214	AQQW01000001	Roseivivax atlanticus
25	3604	4269	22	ETW10857	AQQW01000001	Roseivivax atlanticus
25	3604	4269	23	KEO53058	AUND01000001	Thioclava pacifica DSM 10166
25	3604	4269	25	KAJ31346	AXZR01000001	Sulfitobacter pontiacus 3SOLIMAR09
25	3604	4269	26	ESW59661	AYNO01000005	Rhodobacter sp. CACIA14H1
25	3604	4269	27	GAD55398	BATB01000001	Loktanella cinnabarina LL-001
25	3604	4269	28	AAV95158	CP000031	Ruegeria pomeroyi DSS-3
25	3604	4269	29	ABA78789	CP000143	Rhodobacter sphaeroides 2.4.1
25	3604	4269	30	ABD55069	CP000264	Jannaschia sp. CCS1
25	3604	4269	31	ABG32725	CP000362	Roseobacter denitrificans OCh 114
25	3604	4269	32	ABF63860	CP000377	Ruegeria sp. TM1040
25	3604	4269	33	ABV95778	CP000830	Dinoroseobacter shibae DFL 12 = DSM 16493
25	3604	4269	33	ABV95505	CP000830	Dinoroseobacter shibae DFL 12 = DSM 16493
25	3604	4269	33	ABV95144	CP000830	Dinoroseobacter shibae DFL 12 = DSM 16493
25	3604	4269	34	ADE86860	CP001312	Rhodobacter capsulatus SB 1003
25	3604	4269	35	AEI94411	CP002623	Roseobacter litoralis Och 149
25	3604	4269	36	AFO91402	CP002976	Phaeobacter inhibens DSM 17395
25	3604	4269	37	AGI67827	CP003740	Octadecabacter antarcticus 307
25	3604	4269	38	AGI71377	CP003742	Octadecabacter arcticus 238
25	3604	4269	39	AII87022	CP003984	Planktomarina temperata RCA23
25	3604	4269	40	AHM05277	CP004372	Roseibacterium elongatum DSM 19469
25	3604	4269	41	AKO97431	CP010855	Marinovum algicola DG 898
25	3604	4269	42	ETX15573	JALZ01000001	Roseivivax halodurans JCM 10272
25	3604	4269	43	KEJ97913	JAMD01000001	Sulfitobacter pseudonitzschiae
25	3604	4269	43	KEJ94483	JAMD01000001	Sulfitobacter pseudonitzschiae
25	3604	4269	44	ETX30775	JAME01000001	Roseivivax isoporae LMG 25204
25	3604	4269	45	KIN61336	JASC01000014	Sulfitobacter noctilucae
25	3604	4269	46	KIN64764	JASD01000008	Sulfitobacter noctilucicola
25	3604	4269	47	KHA52660	JASE01000005	Sulfitobacter geojensis
25	3604	4269	48	KIN69312	JASF01000005	Sulfitobacter donghicola DSW-25 = KCTC 12864 = JCM 14565
25	3604	4269	49	KIN72926	JASG01000004	Sulfitobacter guttiformis KCTC 32187
25	3604	4269	50	KIN76729	JASH01000006	Sulfitobacter mediterraneus KCTC 32188
25	3604	4269	51	KGL02565	JHAK01000001	Thalassobacter sp. 16PALIMAR09
25	3604	4269	51	KGL00203	JHAK01000001	Thalassobacter sp. 16PALIMAR09
25	3604	4269	52	KGB81758	JQFU01000001	Rhodovulum sp. NI22
25	3604	4269	53	KIT17276	JYFE01000060	Jannaschia aquimarina
25	3604	4269	54	EDZ41314	DS995276	Rhodobacteraceae bacterium HTCC2083
25	3604	4269	55	EEB83177	DS999213	Roseobacter sp. GAI101
25	3604	4269	56	EEB69746	DS999054	Ruegeria sp. R11
25	3604	4269	57	EET48314	GG697169	Thalassobium sp. R2A62
25	3604	4269	58	2595598365	AINE00001	Albidovulum inexpectatum DSM 12048
25	3604	4269	59	2595654014	AXIA00002	Albidovulum xiamenense DSM 24422
25	3604	4269	60	2520217803	CBAE00001	Celeribacter baekdonensis B30
25	3604	4269	60	2520219851	CBAE00001	Celeribacter baekdonensis B30
25	3604	4269	61	2616587903	CAES00001	Citreicella aestuarii DSM 22011
25	3604	4269	62	2616569792	CMAR00001	Citreicella marina DSM 26424
25	3604	4269	63	2616618952	CTHI00001	Citreicella thiooxidans DSM 10146
25	3604	4269	64	2595616005	DDEN00001	Defluviimonas denitrificans DSM 18921
25	3604	4269	65	2524485577	DXIA00001	Donghicola xiamenensis DSM 18339
25	3604	4269	65	2524487088	DXIA00001	Donghicola xiamenensis DSM 18339
25	3604	4269	66	2616626375	GAQU00001	Gemmobacter aquatilis DSM 3857
25	3604	4269	67	2595612570	GCHA00001	Gemmobacter changlensis DSM 18774
25	3604	4269	68	2525541570	GNEC00001	Gemmobacter nectariphilus DSM 15620
25	3604	4269	69	2595578280	HHAL00001	Huaishuia halophila DSM 26270
25	3604	4269	70	2595586638	HAES00001	Hwanghaeicola aestuarii DSM 22009
25	3604	4269	71	2521636692	LAQU00001	Leisingera aquimarina DSM 24565 (scaffold version)
25	3604	4269	72	2521518413	LNAN00004	Leisingera nanhaiensis NH52F	DSM 24252 (scaffold version)
25	3604	4269	72	2521520675	LNAN00004	Leisingera nanhaiensis NH52F	DSM 24252 (scaffold version)
25	3604	4269	73	2616591521	LTAE00002	Litorimicrobium taeanense DSM 22007
25	3604	4269	74	2517498469	LOSP00001	Loktanella sp. SE62
25	3604	4269	75	2521729275	LVES00001	Loktanella vestfoldensis DSM 16212
25	3604	4269	76	2595667401	MALB00001	Mameliella alba DSM 26384
25	3604	4269	77	2616716334	MPEL00001	Maribius pelagius DSM 26893
25	3604	4269	77	2616717521	MPEL00001	Maribius pelagius DSM 26893
25	3604	4269	78	2598718283	MASP00001	Maribius sp. MOLA 401
25	3604	4269	79	2599732256	NIGN00001	Nereida ignava DSM 16309
25	3604	4269	79	2599733996	NIGN00001	Nereida ignava DSM 16309
25	3604	4269	80	2558678938	ONAN00011	Oceanicola nanhaiensis DSM 18065
25	3604	4269	80	2558681696	ONAN00011	Oceanicola nanhaiensis DSM 18065
25	3604	4269	81	2541036116	OCSP00005	Oceanicola sp. HL-35
25	3604	4269	82	2616573241	PMAR00001	Palleronia marisminoris DSM 26347
25	3604	4269	83	2616624111	PAMI00001	Paracoccus aminovorans DSM 8537
25	3604	4269	84	2616639814	PVER00001	Paracoccus versutus DSM 582
25	3604	4269	85	2521659316	PARC00001	Phaeobacter arcticus DSM 23566
25	3604	4269	85	2521662116	PARC00001	Phaeobacter arcticus DSM 23566
25	3604	4269	86	2512539331	PCAE00006	Phaeobacter caeruleus 13	DSM 24564
25	3604	4269	87	2595589609	PFRI00001	Planktotalea frisia DSM 23709
25	3604	4269	87	2595590412	PFRI00001	Planktotalea frisia DSM 23709
25	3604	4269	88	2524264627	PFER00001	Pseudorhodobacter ferrugineus DSM 5888
25	3604	4269	89	2595624104	RBAR00001	Rhodobaca barguzinensis DSM 19920
25	3604	4269	90	2606194436	RHSP00004	Rhodobacteraceae sp. HL-91
25	3604	4269	91	2618265117	RSUL00002	Rhodovulum sulfidophilum DSM 1374
25	3604	4269	92	2595602381	RTHI00001	Roseinatronobacter thiooxidans DSM 13087
25	3604	4269	93	2521412929	ROSP00006	Roseobacter sp. R2A57
25	3604	4269	94	2514311177	RUSP00006	Ruegeria sp. TW15
25	3604	4269	95	2523944601	SQIA00001	Sediminimonas qiaohouensis DSM 21189
25	3604	4269	96	2616689736	SDUB00001	Sulfitobacter dubius DSM 16472
25	3604	4269	97	2557391502	SUSP00001	Sulfitobacter sp. 20_GPM-1509m
25	3604	4269	98	2616720441	TAES00001	Thalassobius aestuarii DSM 15283
25	3604	4269	99	2616564281	TMUL00002	Tropicibacter multivorans DSM 26470
25	3604	4269	100	2616596378	TISO00001	Tropicimonas isoalkanivorans DSM 19548
25	3604	4269	100	2616596623	TISO00001	Tropicimonas isoalkanivorans DSM 19548
25	3604	4269	100	2616600227	TISO00001	Tropicimonas isoalkanivorans DSM 19548
25	3604	4269	101	2620433587	RTOL00001	Roseovarius tolerans DSM 11457
25	3604	4269	102	KJS42410	LADY01000064	Roseovarius sp. BRH_c41
25	3604	4269	102	KJS43824	LADY01000064	Roseovarius sp. BRH_c41
25	3604	4269	103	2620330452	RIND00001	Roseovarius indicus DSM 26383
25	3604	4269	103	2620335205	RIND00001	Roseovarius indicus DSM 26383
25	3604	4269	104	2620454327	RCRA00001	Roseovarius crassostreae DSM 16950
25	3604	4269	105	2622720901	LTAM00001	Loktanella tamlensis DSM 26879
25	3604	4269	106	2622724350	LKOR00001	Loktanella koreensis DSM 17925
26	4270	4946	0	KIC49290	JWLL01000006	Tateyamaria sp. ANG-S1
26	4270	4946	1	EAP75854	AALY01000001	Roseovarius nubinhibens ISM
26	4270	4946	2	EAQ01482	AAMO01000001	Oceanicola batsensis HTCC2597
26	4270	4946	3	EAQ07307	AAMS01000002	Loktanella vestfoldensis SKA53
26	4270	4946	4	EAQ13538	AAMT01000001	Maritimibacter alkaliphilus HTCC2654
26	4270	4946	5	EAQ25051	AAMV01000001	Roseovarius sp. 217
26	4270	4946	5	EAQ25529	AAMV01000001	Roseovarius sp. 217
26	4270	4946	6	EAR49405	CH724108	Oceanicola granulosus HTCC2516
26	4270	4946	7	EAU47953	DS022277	Pelagibaca bermudensis HTCC2601
26	4270	4946	7	EAU46934	DS022277	Pelagibaca bermudensis HTCC2601
26	4270	4946	7	EAU43783	DS022277	Pelagibaca bermudensis HTCC2601
26	4270	4946	8	EAU52753	AATR01000001	Rhodobacterales bacterium HTCC2255
26	4270	4946	9	EBA03303	AAXZ01000002	Rhodobacteraceae bacterium HTCC2150
26	4270	4946	10	EBA08891	AAYA01000001	Sagittula stellata E-37
26	4270	4946	11	EBA11683	AAYB01000001	Roseobacter sp. CCS2
26	4270	4946	12	EDM30542	ABCL01000001	Roseovarius sp. TM1035
26	4270	4946	13	EDM71374	ABCR01000001	Roseobacter sp. AzwK-3b
26	4270	4946	14	EDQ04918	ABID01000001	Oceanibulbus indolifex HEL-45
26	4270	4946	15	EEW26549	ACYY01000001	Rhodobacter sp. SW2
26	4270	4946	16	EKE45564	AMGO01000021	Oceaniovalibus guishaninsula JLT2003
26	4270	4946	17	KIQ69957	KN848374	Wenxinia marina DSM 24838
26	4270	4946	18	KGM87072	KN293975	Roseovarius mucosus DSM 17069
26	4270	4946	19	EPX80206	AONI01000015	Litoreibacter arenae DSM 19593
26	4270	4946	20	EYD72428	APGJ01000007	Loktanella hongkongensis DSM 17492
26	4270	4946	21	EPX82165	KE557274	Salipiger mucosus DSM 16094
26	4270	4946	21	EPX79486	KE557274	Salipiger mucosus DSM 16094
26	4270	4946	21	EPX78421	KE557274	Salipiger mucosus DSM 16094
26	4270	4946	21	EPX75674	KE557274	Salipiger mucosus DSM 16094
26	4270	4946	22	ETW14316	AQQW01000001	Roseivivax atlanticus
26	4270	4946	23	KEO56263	AUND01000001	Thioclava pacifica DSM 10166
26	4270	4946	23	KEO51792	AUND01000001	Thioclava pacifica DSM 10166
26	4270	4946	25	KAJ31645	AXZR01000001	Sulfitobacter pontiacus 3SOLIMAR09
26	4270	4946	26	ESW59118	AYNO01000005	Rhodobacter sp. CACIA14H1
26	4270	4946	27	GAD55384	BATB01000001	Loktanella cinnabarina LL-001
26	4270	4946	27	GAD56726	BATB01000001	Loktanella cinnabarina LL-001
26	4270	4946	28	AAV95144	CP000031	Ruegeria pomeroyi DSS-3
26	4270	4946	29	ABA80876	CP000143	Rhodobacter sphaeroides 2.4.1
26	4270	4946	29	ABA79116	CP000143	Rhodobacter sphaeroides 2.4.1
26	4270	4946	30	ABD54617	CP000264	Jannaschia sp. CCS1
26	4270	4946	31	ABG32502	CP000362	Roseobacter denitrificans OCh 114
26	4270	4946	32	ABF63846	CP000377	Ruegeria sp. TM1040
26	4270	4946	33	ABV93480	CP000830	Dinoroseobacter shibae DFL 12 = DSM 16493
26	4270	4946	34	ADE85577	CP001312	Rhodobacter capsulatus SB 1003
26	4270	4946	34	ADE85876	CP001312	Rhodobacter capsulatus SB 1003
26	4270	4946	35	AEI93443	CP002623	Roseobacter litoralis Och 149
26	4270	4946	36	AFO91423	CP002976	Phaeobacter inhibens DSM 17395
26	4270	4946	37	AGI68408	CP003740	Octadecabacter antarcticus 307
26	4270	4946	38	AGI71363	CP003742	Octadecabacter arcticus 238
26	4270	4946	39	AII85832	CP003984	Planktomarina temperata RCA23
26	4270	4946	39	AII87010	CP003984	Planktomarina temperata RCA23
26	4270	4946	40	AHM04807	CP004372	Roseibacterium elongatum DSM 19469
26	4270	4946	41	AKO99122	CP010855	Marinovum algicola DG 898
26	4270	4946	41	AKO97113	CP010855	Marinovum algicola DG 898
26	4270	4946	42	ETX14630	JALZ01000001	Roseivivax halodurans JCM 10272
26	4270	4946	43	KEJ97857	JAMD01000001	Sulfitobacter pseudonitzschiae
26	4270	4946	44	ETX29438	JAME01000001	Roseivivax isoporae LMG 25204
26	4270	4946	45	KIN60793	JASC01000014	Sulfitobacter noctilucae
26	4270	4946	46	KIN66348	JASD01000008	Sulfitobacter noctilucicola
26	4270	4946	47	KHA52109	JASE01000005	Sulfitobacter geojensis
26	4270	4946	48	KIN66582	JASF01000005	Sulfitobacter donghicola DSW-25 = KCTC 12864 = JCM 14565
26	4270	4946	49	KIN72150	JASG01000004	Sulfitobacter guttiformis KCTC 32187
26	4270	4946	50	KIN77381	JASH01000006	Sulfitobacter mediterraneus KCTC 32188
26	4270	4946	51	KGL02526	JHAK01000001	Thalassobacter sp. 16PALIMAR09
26	4270	4946	52	KGB81771	JQFU01000001	Rhodovulum sp. NI22
26	4270	4946	53	KIT17226	JYFE01000060	Jannaschia aquimarina
26	4270	4946	54	EDZ41899	DS995276	Rhodobacteraceae bacterium HTCC2083
26	4270	4946	55	EEB84828	DS999213	Roseobacter sp. GAI101
26	4270	4946	55	EEB85611	DS999213	Roseobacter sp. GAI101
26	4270	4946	56	EEB72540	DS999054	Ruegeria sp. R11
26	4270	4946	57	EET46345	GG697169	Thalassobium sp. R2A62
26	4270	4946	58	2595598378	AINE00001	Albidovulum inexpectatum DSM 12048
26	4270	4946	59	2595654044	AXIA00002	Albidovulum xiamenense DSM 24422
26	4270	4946	60	2520217819	CBAE00001	Celeribacter baekdonensis B30
26	4270	4946	60	2520218937	CBAE00001	Celeribacter baekdonensis B30
26	4270	4946	61	2616589647	CAES00001	Citreicella aestuarii DSM 22011
26	4270	4946	62	2616569723	CMAR00001	Citreicella marina DSM 26424
26	4270	4946	62	2616571986	CMAR00001	Citreicella marina DSM 26424
26	4270	4946	62	2616572324	CMAR00001	Citreicella marina DSM 26424
26	4270	4946	63	2616616100	CTHI00001	Citreicella thiooxidans DSM 10146
26	4270	4946	63	2616619090	CTHI00001	Citreicella thiooxidans DSM 10146
26	4270	4946	64	2595616768	DDEN00001	Defluviimonas denitrificans DSM 18921
26	4270	4946	65	2524485591	DXIA00001	Donghicola xiamenensis DSM 18339
26	4270	4946	66	2616626426	GAQU00001	Gemmobacter aquatilis DSM 3857
26	4270	4946	67	2595611297	GCHA00001	Gemmobacter changlensis DSM 18774
26	4270	4946	68	2525539152	GNEC00001	Gemmobacter nectariphilus DSM 15620
26	4270	4946	69	2595578262	HHAL00001	Huaishuia halophila DSM 26270
26	4270	4946	70	2595587423	HAES00001	Hwanghaeicola aestuarii DSM 22009
26	4270	4946	71	2521636709	LAQU00001	Leisingera aquimarina DSM 24565 (scaffold version)
26	4270	4946	72	2521518428	LNAN00004	Leisingera nanhaiensis NH52F	DSM 24252 (scaffold version)
26	4270	4946	73	2616591505	LTAE00002	Litorimicrobium taeanense DSM 22007
26	4270	4946	74	2517498487	LOSP00001	Loktanella sp. SE62
26	4270	4946	75	2521729292	LVES00001	Loktanella vestfoldensis DSM 16212
26	4270	4946	76	2595667658	MALB00001	Mameliella alba DSM 26384
26	4270	4946	76	2595669779	MALB00001	Mameliella alba DSM 26384
26	4270	4946	77	2616716351	MPEL00001	Maribius pelagius DSM 26893
26	4270	4946	78	2598720574	MASP00001	Maribius sp. MOLA 401
26	4270	4946	79	2599732270	NIGN00001	Nereida ignava DSM 16309
26	4270	4946	80	2558678953	ONAN00011	Oceanicola nanhaiensis DSM 18065
26	4270	4946	81	2541036134	OCSP00005	Oceanicola sp. HL-35
26	4270	4946	82	2616573250	PMAR00001	Palleronia marisminoris DSM 26347
26	4270	4946	83	2616622856	PAMI00001	Paracoccus aminovorans DSM 8537
26	4270	4946	84	2616639027	PVER00001	Paracoccus versutus DSM 582
26	4270	4946	84	2616639774	PVER00001	Paracoccus versutus DSM 582
26	4270	4946	85	2521659328	PARC00001	Phaeobacter arcticus DSM 23566
26	4270	4946	86	2512539347	PCAE00006	Phaeobacter caeruleus 13	DSM 24564
26	4270	4946	87	2595591602	PFRI00001	Planktotalea frisia DSM 23709
26	4270	4946	88	2524263640	PFER00001	Pseudorhodobacter ferrugineus DSM 5888
26	4270	4946	89	2595625469	RBAR00001	Rhodobaca barguzinensis DSM 19920
26	4270	4946	90	2606193975	RHSP00004	Rhodobacteraceae sp. HL-91
26	4270	4946	91	2618266019	RSUL00002	Rhodovulum sulfidophilum DSM 1374
26	4270	4946	92	2595601404	RTHI00001	Roseinatronobacter thiooxidans DSM 13087
26	4270	4946	93	2521412907	ROSP00006	Roseobacter sp. R2A57
26	4270	4946	94	2514311161	RUSP00006	Ruegeria sp. TW15
26	4270	4946	95	2523944582	SQIA00001	Sediminimonas qiaohouensis DSM 21189
26	4270	4946	95	2523945916	SQIA00001	Sediminimonas qiaohouensis DSM 21189
26	4270	4946	96	2616689691	SDUB00001	Sulfitobacter dubius DSM 16472
26	4270	4946	97	2557391558	SUSP00001	Sulfitobacter sp. 20_GPM-1509m
26	4270	4946	98	2616720458	TAES00001	Thalassobius aestuarii DSM 15283
26	4270	4946	99	2616564264	TMUL00002	Tropicibacter multivorans DSM 26470
26	4270	4946	100	2616596398	TISO00001	Tropicimonas isoalkanivorans DSM 19548
26	4270	4946	100	2616598490	TISO00001	Tropicimonas isoalkanivorans DSM 19548
26	4270	4946	100	2616599590	TISO00001	Tropicimonas isoalkanivorans DSM 19548
26	4270	4946	101	2620435670	RTOL00001	Roseovarius tolerans DSM 11457
26	4270	4946	102	KJS44605	LADY01000064	Roseovarius sp. BRH_c41
26	4270	4946	102	KJS45005	LADY01000064	Roseovarius sp. BRH_c41
26	4270	4946	103	2620330292	RIND00001	Roseovarius indicus DSM 26383
26	4270	4946	103	2620331808	RIND00001	Roseovarius indicus DSM 26383
26	4270	4946	104	2620454346	RCRA00001	Roseovarius crassostreae DSM 16950
26	4270	4946	105	2622720885	LTAM00001	Loktanella tamlensis DSM 26879
26	4270	4946	106	2622724366	LKOR00001	Loktanella koreensis DSM 17925
30	4947	5369	0	KIC50969	JWLL01000006	Tateyamaria sp. ANG-S1
30	4947	5369	1	EAP75356	AALY01000001	Roseovarius nubinhibens ISM
30	4947	5369	2	EAQ04888	AAMO01000001	Oceanicola batsensis HTCC2597
30	4947	5369	3	EAQ07932	AAMS01000002	Loktanella vestfoldensis SKA53
30	4947	5369	3	EAQ08233	AAMS01000002	Loktanella vestfoldensis SKA53
30	4947	5369	4	EAQ15056	AAMT01000001	Maritimibacter alkaliphilus HTCC2654
30	4947	5369	5	EAQ23500	AAMV01000001	Roseovarius sp. 217
30	4947	5369	6	EAR52027	CH724108	Oceanicola granulosus HTCC2516
30	4947	5369	6	EAR51972	CH724108	Oceanicola granulosus HTCC2516
30	4947	5369	7	EAU46390	DS022277	Pelagibaca bermudensis HTCC2601
30	4947	5369	8	EAU53306	AATR01000001	Rhodobacterales bacterium HTCC2255
30	4947	5369	8	EAU50983	AATR01000001	Rhodobacterales bacterium HTCC2255
30	4947	5369	9	EBA05310	AAXZ01000002	Rhodobacteraceae bacterium HTCC2150
30	4947	5369	10	EBA07447	AAYA01000001	Sagittula stellata E-37
30	4947	5369	11	EBA12991	AAYB01000001	Roseobacter sp. CCS2
30	4947	5369	12	EDM30855	ABCL01000001	Roseovarius sp. TM1035
30	4947	5369	13	EDM69704	ABCR01000001	Roseobacter sp. AzwK-3b
30	4947	5369	14	EDQ06980	ABID01000001	Oceanibulbus indolifex HEL-45
30	4947	5369	15	EEW26092	ACYY01000001	Rhodobacter sp. SW2
30	4947	5369	16	EKE44854	AMGO01000021	Oceaniovalibus guishaninsula JLT2003
30	4947	5369	17	KIQ69210	KN848374	Wenxinia marina DSM 24838
30	4947	5369	18	KGM88889	KN293975	Roseovarius mucosus DSM 17069
30	4947	5369	19	EPX81020	AONI01000015	Litoreibacter arenae DSM 19593
30	4947	5369	20	EYD72282	APGJ01000007	Loktanella hongkongensis DSM 17492
30	4947	5369	21	EPX79736	KE557274	Salipiger mucosus DSM 16094
30	4947	5369	22	ETW10574	AQQW01000001	Roseivivax atlanticus
30	4947	5369	23	KEO50465	AUND01000001	Thioclava pacifica DSM 10166
30	4947	5369	25	KAJ29990	AXZR01000001	Sulfitobacter pontiacus 3SOLIMAR09
30	4947	5369	26	ESW59899	AYNO01000005	Rhodobacter sp. CACIA14H1
30	4947	5369	27	GAD54351	BATB01000001	Loktanella cinnabarina LL-001
30	4947	5369	28	AAV94859	CP000031	Ruegeria pomeroyi DSS-3
30	4947	5369	28	AAV96181	CP000031	Ruegeria pomeroyi DSS-3
30	4947	5369	29	ABA80002	CP000143	Rhodobacter sphaeroides 2.4.1
30	4947	5369	30	ABD55908	CP000264	Jannaschia sp. CCS1
30	4947	5369	31	ABG30816	CP000362	Roseobacter denitrificans OCh 114
30	4947	5369	31	ABG33441	CP000362	Roseobacter denitrificans OCh 114
30	4947	5369	31	ABG33684	CP000362	Roseobacter denitrificans OCh 114
30	4947	5369	32	ABF64312	CP000377	Ruegeria sp. TM1040
30	4947	5369	33	ABV92566	CP000830	Dinoroseobacter shibae DFL 12 = DSM 16493
30	4947	5369	33	ABV93849	CP000830	Dinoroseobacter shibae DFL 12 = DSM 16493
30	4947	5369	34	ADE84203	CP001312	Rhodobacter capsulatus SB 1003
30	4947	5369	35	AEI92475	CP002623	Roseobacter litoralis Och 149
30	4947	5369	35	AEI95597	CP002623	Roseobacter litoralis Och 149
30	4947	5369	36	AFO90905	CP002976	Phaeobacter inhibens DSM 17395
30	4947	5369	37	AGI69171	CP003740	Octadecabacter antarcticus 307
30	4947	5369	38	AGI73306	CP003742	Octadecabacter arcticus 238
30	4947	5369	39	AII85765	CP003984	Planktomarina temperata RCA23
30	4947	5369	40	AHM05887	CP004372	Roseibacterium elongatum DSM 19469
30	4947	5369	41	AKO95872	CP010855	Marinovum algicola DG 898
30	4947	5369	42	ETX14056	JALZ01000001	Roseivivax halodurans JCM 10272
30	4947	5369	43	KEJ96592	JAMD01000001	Sulfitobacter pseudonitzschiae
30	4947	5369	44	ETX26458	JAME01000001	Roseivivax isoporae LMG 25204
30	4947	5369	45	KIN70821	JASC01000014	Sulfitobacter noctilucae
30	4947	5369	46	KIN61979	JASD01000008	Sulfitobacter noctilucicola
30	4947	5369	47	KHA53418	JASE01000005	Sulfitobacter geojensis
30	4947	5369	48	KIN68667	JASF01000005	Sulfitobacter donghicola DSW-25 = KCTC 12864 = JCM 14565
30	4947	5369	49	KIN73659	JASG01000004	Sulfitobacter guttiformis KCTC 32187
30	4947	5369	50	KIN77632	JASH01000006	Sulfitobacter mediterraneus KCTC 32188
30	4947	5369	51	KGL03051	JHAK01000001	Thalassobacter sp. 16PALIMAR09
30	4947	5369	52	KGB83457	JQFU01000001	Rhodovulum sp. NI22
30	4947	5369	53	KIT16056	JYFE01000060	Jannaschia aquimarina
30	4947	5369	54	EDZ41214	DS995276	Rhodobacteraceae bacterium HTCC2083
30	4947	5369	54	EDZ42230	DS995276	Rhodobacteraceae bacterium HTCC2083
30	4947	5369	55	EEB85029	DS999213	Roseobacter sp. GAI101
30	4947	5369	56	EEB71103	DS999054	Ruegeria sp. R11
30	4947	5369	57	EET46802	GG697169	Thalassobium sp. R2A62
30	4947	5369	57	EET49716	GG697169	Thalassobium sp. R2A62
30	4947	5369	58	2595598520	AINE00001	Albidovulum inexpectatum DSM 12048
30	4947	5369	59	2595655849	AXIA00002	Albidovulum xiamenense DSM 24422
30	4947	5369	60	2520218905	CBAE00001	Celeribacter baekdonensis B30
30	4947	5369	60	2520219338	CBAE00001	Celeribacter baekdonensis B30
30	4947	5369	61	2616587789	CAES00001	Citreicella aestuarii DSM 22011
30	4947	5369	62	2616567783	CMAR00001	Citreicella marina DSM 26424
30	4947	5369	62	2616569287	CMAR00001	Citreicella marina DSM 26424
30	4947	5369	63	2616616884	CTHI00001	Citreicella thiooxidans DSM 10146
30	4947	5369	64	2595617649	DDEN00001	Defluviimonas denitrificans DSM 18921
30	4947	5369	64	2595619181	DDEN00001	Defluviimonas denitrificans DSM 18921
30	4947	5369	65	2524484788	DXIA00001	Donghicola xiamenensis DSM 18339
30	4947	5369	66	2616627916	GAQU00001	Gemmobacter aquatilis DSM 3857
30	4947	5369	67	2595614098	GCHA00001	Gemmobacter changlensis DSM 18774
30	4947	5369	68	2525539626	GNEC00001	Gemmobacter nectariphilus DSM 15620
30	4947	5369	69	2595577998	HHAL00001	Huaishuia halophila DSM 26270
30	4947	5369	70	2595587573	HAES00001	Hwanghaeicola aestuarii DSM 22009
30	4947	5369	71	2521633920	LAQU00001	Leisingera aquimarina DSM 24565 (scaffold version)
30	4947	5369	71	2521637039	LAQU00001	Leisingera aquimarina DSM 24565 (scaffold version)
30	4947	5369	72	2521518536	LNAN00004	Leisingera nanhaiensis NH52F	DSM 24252 (scaffold version)
30	4947	5369	72	2521520919	LNAN00004	Leisingera nanhaiensis NH52F	DSM 24252 (scaffold version)
30	4947	5369	73	2616592877	LTAE00002	Litorimicrobium taeanense DSM 22007
30	4947	5369	74	2517497221	LOSP00001	Loktanella sp. SE62
30	4947	5369	75	2521730256	LVES00001	Loktanella vestfoldensis DSM 16212
30	4947	5369	76	2595668446	MALB00001	Mameliella alba DSM 26384
30	4947	5369	76	2595668889	MALB00001	Mameliella alba DSM 26384
30	4947	5369	77	2616714133	MPEL00001	Maribius pelagius DSM 26893
30	4947	5369	78	2598719385	MASP00001	Maribius sp. MOLA 401
30	4947	5369	79	2599733646	NIGN00001	Nereida ignava DSM 16309
30	4947	5369	80	2558679234	ONAN00011	Oceanicola nanhaiensis DSM 18065
30	4947	5369	81	2541032997	OCSP00005	Oceanicola sp. HL-35
30	4947	5369	82	2616573728	PMAR00001	Palleronia marisminoris DSM 26347
30	4947	5369	83	2616622563	PAMI00001	Paracoccus aminovorans DSM 8537
30	4947	5369	83	2616625378	PAMI00001	Paracoccus aminovorans DSM 8537
30	4947	5369	84	2616638435	PVER00001	Paracoccus versutus DSM 582
30	4947	5369	85	2521659845	PARC00001	Phaeobacter arcticus DSM 23566
30	4947	5369	86	2512535631	PCAE00006	Phaeobacter caeruleus 13	DSM 24564
30	4947	5369	86	2512537679	PCAE00006	Phaeobacter caeruleus 13	DSM 24564
30	4947	5369	87	2595593176	PFRI00001	Planktotalea frisia DSM 23709
30	4947	5369	88	2524265248	PFER00001	Pseudorhodobacter ferrugineus DSM 5888
30	4947	5369	88	2524265435	PFER00001	Pseudorhodobacter ferrugineus DSM 5888
30	4947	5369	89	2595625595	RBAR00001	Rhodobaca barguzinensis DSM 19920
30	4947	5369	90	2606192820	RHSP00004	Rhodobacteraceae sp. HL-91
30	4947	5369	91	2618266202	RSUL00002	Rhodovulum sulfidophilum DSM 1374
30	4947	5369	92	2595601013	RTHI00001	Roseinatronobacter thiooxidans DSM 13087
30	4947	5369	93	2521413770	ROSP00006	Roseobacter sp. R2A57
30	4947	5369	94	2514312170	RUSP00006	Ruegeria sp. TW15
30	4947	5369	94	2514314235	RUSP00006	Ruegeria sp. TW15
30	4947	5369	95	2523944658	SQIA00001	Sediminimonas qiaohouensis DSM 21189
30	4947	5369	96	2616690820	SDUB00001	Sulfitobacter dubius DSM 16472
30	4947	5369	97	2557389519	SUSP00001	Sulfitobacter sp. 20_GPM-1509m
30	4947	5369	98	2616721082	TAES00001	Thalassobius aestuarii DSM 15283
30	4947	5369	99	2616564027	TMUL00002	Tropicibacter multivorans DSM 26470
30	4947	5369	100	2616600310	TISO00001	Tropicimonas isoalkanivorans DSM 19548
30	4947	5369	101	2620435239	RTOL00001	Roseovarius tolerans DSM 11457
30	4947	5369	102	KJS42690	LADY01000064	Roseovarius sp. BRH_c41
30	4947	5369	103	2620334204	RIND00001	Roseovarius indicus DSM 26383
30	4947	5369	104	2620454199	RCRA00001	Roseovarius crassostreae DSM 16950
30	4947	5369	105	2622720331	LTAM00001	Loktanella tamlensis DSM 26879
30	4947	5369	106	2622723488	LKOR00001	Loktanella koreensis DSM 17925
31	5370	5677	0	KIC52019	JWLL01000006	Tateyamaria sp. ANG-S1
31	5370	5677	1	EAP76914	AALY01000001	Roseovarius nubinhibens ISM
31	5370	5677	2	EAQ02589	AAMO01000001	Oceanicola batsensis HTCC2597
31	5370	5677	2	EAQ04357	AAMO01000001	Oceanicola batsensis HTCC2597
31	5370	5677	2	EAQ01304	AAMO01000001	Oceanicola batsensis HTCC2597
31	5370	5677	3	EAQ07792	AAMS01000002	Loktanella vestfoldensis SKA53
31	5370	5677	4	EAQ14180	AAMT01000001	Maritimibacter alkaliphilus HTCC2654
31	5370	5677	5	EAQ23850	AAMV01000001	Roseovarius sp. 217
31	5370	5677	5	EAQ25233	AAMV01000001	Roseovarius sp. 217
31	5370	5677	6	EAR49811	CH724108	Oceanicola granulosus HTCC2516
31	5370	5677	7	EAU46095	DS022277	Pelagibaca bermudensis HTCC2601
31	5370	5677	8	EAU51834	AATR01000001	Rhodobacterales bacterium HTCC2255
31	5370	5677	9	EBA04595	AAXZ01000002	Rhodobacteraceae bacterium HTCC2150
31	5370	5677	10	EBA06250	AAYA01000001	Sagittula stellata E-37
31	5370	5677	11	EBA12164	AAYB01000001	Roseobacter sp. CCS2
31	5370	5677	12	EDM32723	ABCL01000001	Roseovarius sp. TM1035
31	5370	5677	13	EDM72459	ABCR01000001	Roseobacter sp. AzwK-3b
31	5370	5677	14	EDQ05959	ABID01000001	Oceanibulbus indolifex HEL-45
31	5370	5677	15	EEW24876	ACYY01000001	Rhodobacter sp. SW2
31	5370	5677	16	EKE45209	AMGO01000021	Oceaniovalibus guishaninsula JLT2003
31	5370	5677	17	KIQ70619	KN848374	Wenxinia marina DSM 24838
31	5370	5677	18	KGM87824	KN293975	Roseovarius mucosus DSM 17069
31	5370	5677	19	EPX76925	AONI01000015	Litoreibacter arenae DSM 19593
31	5370	5677	20	EYD72554	APGJ01000007	Loktanella hongkongensis DSM 17492
31	5370	5677	20	EYD71982	APGJ01000007	Loktanella hongkongensis DSM 17492
31	5370	5677	21	EPX83052	KE557274	Salipiger mucosus DSM 16094
31	5370	5677	21	EPX76350	KE557274	Salipiger mucosus DSM 16094
31	5370	5677	22	ETW11829	AQQW01000001	Roseivivax atlanticus
31	5370	5677	23	KEO52659	AUND01000001	Thioclava pacifica DSM 10166
31	5370	5677	25	KAJ29293	AXZR01000001	Sulfitobacter pontiacus 3SOLIMAR09
31	5370	5677	26	ESW60677	AYNO01000005	Rhodobacter sp. CACIA14H1
31	5370	5677	27	GAD57706	BATB01000001	Loktanella cinnabarina LL-001
31	5370	5677	28	AAV94025	CP000031	Ruegeria pomeroyi DSS-3
31	5370	5677	29	ABA77838	CP000143	Rhodobacter sphaeroides 2.4.1
31	5370	5677	30	ABD53462	CP000264	Jannaschia sp. CCS1
31	5370	5677	31	ABG31027	CP000362	Roseobacter denitrificans OCh 114
31	5370	5677	32	ABF65158	CP000377	Ruegeria sp. TM1040
31	5370	5677	33	ABV91965	CP000830	Dinoroseobacter shibae DFL 12 = DSM 16493
31	5370	5677	34	ADE83908	CP001312	Rhodobacter capsulatus SB 1003
31	5370	5677	35	AEI95340	CP002623	Roseobacter litoralis Och 149
31	5370	5677	36	AFO89870	CP002976	Phaeobacter inhibens DSM 17395
31	5370	5677	37	AGI66080	CP003740	Octadecabacter antarcticus 307
31	5370	5677	38	AGI70506	CP003742	Octadecabacter arcticus 238
31	5370	5677	39	AII86090	CP003984	Planktomarina temperata RCA23
31	5370	5677	40	AHM03903	CP004372	Roseibacterium elongatum DSM 19469
31	5370	5677	41	AKO98988	CP010855	Marinovum algicola DG 898
31	5370	5677	41	AKO95576	CP010855	Marinovum algicola DG 898
31	5370	5677	42	ETX13950	JALZ01000001	Roseivivax halodurans JCM 10272
31	5370	5677	43	KEJ95139	JAMD01000001	Sulfitobacter pseudonitzschiae
31	5370	5677	43	KEJ94034	JAMD01000001	Sulfitobacter pseudonitzschiae
31	5370	5677	44	ETX27499	JAME01000001	Roseivivax isoporae LMG 25204
31	5370	5677	45	KIN65250	JASC01000014	Sulfitobacter noctilucae
31	5370	5677	46	KIN62281	JASD01000008	Sulfitobacter noctilucicola
31	5370	5677	47	KHA51061	JASE01000005	Sulfitobacter geojensis
31	5370	5677	48	KIN68322	JASF01000005	Sulfitobacter donghicola DSW-25 = KCTC 12864 = JCM 14565
31	5370	5677	49	KIN73929	JASG01000004	Sulfitobacter guttiformis KCTC 32187
31	5370	5677	50	KIN78318	JASH01000006	Sulfitobacter mediterraneus KCTC 32188
31	5370	5677	51	KGL00570	JHAK01000001	Thalassobacter sp. 16PALIMAR09
31	5370	5677	52	KGB80380	JQFU01000001	Rhodovulum sp. NI22
31	5370	5677	53	KIT17992	JYFE01000060	Jannaschia aquimarina
31	5370	5677	54	EDZ41463	DS995276	Rhodobacteraceae bacterium HTCC2083
31	5370	5677	55	EEB84818	DS999213	Roseobacter sp. GAI101
31	5370	5677	56	EEB69748	DS999054	Ruegeria sp. R11
31	5370	5677	57	EET48089	GG697169	Thalassobium sp. R2A62
31	5370	5677	58	2595597632	AINE00001	Albidovulum inexpectatum DSM 12048
31	5370	5677	59	2595655034	AXIA00002	Albidovulum xiamenense DSM 24422
31	5370	5677	60	2520220474	CBAE00001	Celeribacter baekdonensis B30
31	5370	5677	61	2616589469	CAES00001	Citreicella aestuarii DSM 22011
31	5370	5677	62	2616570386	CMAR00001	Citreicella marina DSM 26424
31	5370	5677	63	2616618355	CTHI00001	Citreicella thiooxidans DSM 10146
31	5370	5677	63	2616621231	CTHI00001	Citreicella thiooxidans DSM 10146
31	5370	5677	64	2595618853	DDEN00001	Defluviimonas denitrificans DSM 18921
31	5370	5677	65	2524486341	DXIA00001	Donghicola xiamenensis DSM 18339
31	5370	5677	65	2524486814	DXIA00001	Donghicola xiamenensis DSM 18339
31	5370	5677	66	2616628616	GAQU00001	Gemmobacter aquatilis DSM 3857
31	5370	5677	67	2595610676	GCHA00001	Gemmobacter changlensis DSM 18774
31	5370	5677	68	2525541097	GNEC00001	Gemmobacter nectariphilus DSM 15620
31	5370	5677	69	2595579502	HHAL00001	Huaishuia halophila DSM 26270
31	5370	5677	70	2595587185	HAES00001	Hwanghaeicola aestuarii DSM 22009
31	5370	5677	71	2521634687	LAQU00001	Leisingera aquimarina DSM 24565 (scaffold version)
31	5370	5677	72	2521518570	LNAN00004	Leisingera nanhaiensis NH52F	DSM 24252 (scaffold version)
31	5370	5677	72	2521521520	LNAN00004	Leisingera nanhaiensis NH52F	DSM 24252 (scaffold version)
31	5370	5677	73	2616594183	LTAE00002	Litorimicrobium taeanense DSM 22007
31	5370	5677	73	2616594840	LTAE00002	Litorimicrobium taeanense DSM 22007
31	5370	5677	74	2517495393	LOSP00001	Loktanella sp. SE62
31	5370	5677	75	2521730736	LVES00001	Loktanella vestfoldensis DSM 16212
31	5370	5677	76	2595672257	MALB00001	Mameliella alba DSM 26384
31	5370	5677	77	2616714740	MPEL00001	Maribius pelagius DSM 26893
31	5370	5677	78	2598720451	MASP00001	Maribius sp. MOLA 401
31	5370	5677	79	2599733389	NIGN00001	Nereida ignava DSM 16309
31	5370	5677	80	2558680911	ONAN00011	Oceanicola nanhaiensis DSM 18065
31	5370	5677	81	2541034480	OCSP00005	Oceanicola sp. HL-35
31	5370	5677	82	2616576656	PMAR00001	Palleronia marisminoris DSM 26347
31	5370	5677	83	2616623231	PAMI00001	Paracoccus aminovorans DSM 8537
31	5370	5677	84	2616636245	PVER00001	Paracoccus versutus DSM 582
31	5370	5677	84	2616639608	PVER00001	Paracoccus versutus DSM 582
31	5370	5677	85	2521662242	PARC00001	Phaeobacter arcticus DSM 23566
31	5370	5677	86	2512535335	PCAE00006	Phaeobacter caeruleus 13	DSM 24564
31	5370	5677	86	2512536979	PCAE00006	Phaeobacter caeruleus 13	DSM 24564
31	5370	5677	87	2595590779	PFRI00001	Planktotalea frisia DSM 23709
31	5370	5677	88	2524262698	PFER00001	Pseudorhodobacter ferrugineus DSM 5888
31	5370	5677	89	2595625650	RBAR00001	Rhodobaca barguzinensis DSM 19920
31	5370	5677	90	2606194338	RHSP00004	Rhodobacteraceae sp. HL-91
31	5370	5677	91	2618263183	RSUL00002	Rhodovulum sulfidophilum DSM 1374
31	5370	5677	92	2595600960	RTHI00001	Roseinatronobacter thiooxidans DSM 13087
31	5370	5677	93	2521414287	ROSP00006	Roseobacter sp. R2A57
31	5370	5677	94	2514310213	RUSP00006	Ruegeria sp. TW15
31	5370	5677	95	2523944317	SQIA00001	Sediminimonas qiaohouensis DSM 21189
31	5370	5677	95	2523944990	SQIA00001	Sediminimonas qiaohouensis DSM 21189
31	5370	5677	96	2616691058	SDUB00001	Sulfitobacter dubius DSM 16472
31	5370	5677	97	2557392654	SUSP00001	Sulfitobacter sp. 20_GPM-1509m
31	5370	5677	98	2616721423	TAES00001	Thalassobius aestuarii DSM 15283
31	5370	5677	98	2616721855	TAES00001	Thalassobius aestuarii DSM 15283
31	5370	5677	98	2616721866	TAES00001	Thalassobius aestuarii DSM 15283
31	5370	5677	99	2616566051	TMUL00002	Tropicibacter multivorans DSM 26470
31	5370	5677	100	2616597571	TISO00001	Tropicimonas isoalkanivorans DSM 19548
31	5370	5677	101	2620434229	RTOL00001	Roseovarius tolerans DSM 11457
31	5370	5677	102	KJS41355	LADY01000064	Roseovarius sp. BRH_c41
31	5370	5677	102	KJS43125	LADY01000064	Roseovarius sp. BRH_c41
31	5370	5677	102	KJS44550	LADY01000064	Roseovarius sp. BRH_c41
31	5370	5677	103	2620332483	RIND00001	Roseovarius indicus DSM 26383
31	5370	5677	103	2620333842	RIND00001	Roseovarius indicus DSM 26383
31	5370	5677	103	2620335428	RIND00001	Roseovarius indicus DSM 26383
31	5370	5677	104	2620454837	RCRA00001	Roseovarius crassostreae DSM 16950
31	5370	5677	105	2622722771	LTAM00001	Loktanella tamlensis DSM 26879
31	5370	5677	106	2622726567	LKOR00001	Loktanella koreensis DSM 17925
36	5678	6231	0	KIC50363	JWLL01000006	Tateyamaria sp. ANG-S1
36	5678	6231	1	EAP77774	AALY01000001	Roseovarius nubinhibens ISM
36	5678	6231	2	EAQ05108	AAMO01000001	Oceanicola batsensis HTCC2597
36	5678	6231	3	EAQ06165	AAMS01000002	Loktanella vestfoldensis SKA53
36	5678	6231	4	EAQ12155	AAMT01000001	Maritimibacter alkaliphilus HTCC2654
36	5678	6231	5	EAQ25996	AAMV01000001	Roseovarius sp. 217
36	5678	6231	6	EAR51468	CH724108	Oceanicola granulosus HTCC2516
36	5678	6231	7	EAU46359	DS022277	Pelagibaca bermudensis HTCC2601
36	5678	6231	8	EAU53204	AATR01000001	Rhodobacterales bacterium HTCC2255
36	5678	6231	9	EBA04142	AAXZ01000002	Rhodobacteraceae bacterium HTCC2150
36	5678	6231	10	EBA10148	AAYA01000001	Sagittula stellata E-37
36	5678	6231	11	EBA13351	AAYB01000001	Roseobacter sp. CCS2
36	5678	6231	12	EDM31184	ABCL01000001	Roseovarius sp. TM1035
36	5678	6231	13	EDM72662	ABCR01000001	Roseobacter sp. AzwK-3b
36	5678	6231	14	EDQ06942	ABID01000001	Oceanibulbus indolifex HEL-45
36	5678	6231	15	EEW24661	ACYY01000001	Rhodobacter sp. SW2
36	5678	6231	16	EKE44306	AMGO01000021	Oceaniovalibus guishaninsula JLT2003
36	5678	6231	17	KIQ68015	KN848374	Wenxinia marina DSM 24838
36	5678	6231	18	KGM87907	KN293975	Roseovarius mucosus DSM 17069
36	5678	6231	19	EPX80705	AONI01000015	Litoreibacter arenae DSM 19593
36	5678	6231	20	EYD72671	APGJ01000007	Loktanella hongkongensis DSM 17492
36	5678	6231	21	EPX86760	KE557274	Salipiger mucosus DSM 16094
36	5678	6231	22	ETW11914	AQQW01000001	Roseivivax atlanticus
36	5678	6231	23	KEO55223	AUND01000001	Thioclava pacifica DSM 10166
36	5678	6231	23	KEO51986	AUND01000001	Thioclava pacifica DSM 10166
36	5678	6231	25	KAJ29963	AXZR01000001	Sulfitobacter pontiacus 3SOLIMAR09
36	5678	6231	26	ESW61011	AYNO01000005	Rhodobacter sp. CACIA14H1
36	5678	6231	27	GAD55262	BATB01000001	Loktanella cinnabarina LL-001
36	5678	6231	28	AAV94192	CP000031	Ruegeria pomeroyi DSS-3
36	5678	6231	29	ABA81224	CP000143	Rhodobacter sphaeroides 2.4.1
36	5678	6231	29	ABA78465	CP000143	Rhodobacter sphaeroides 2.4.1
36	5678	6231	30	ABD56275	CP000264	Jannaschia sp. CCS1
36	5678	6231	31	ABG30453	CP000362	Roseobacter denitrificans OCh 114
36	5678	6231	31	ABG32998	CP000362	Roseobacter denitrificans OCh 114
36	5678	6231	32	ABF63330	CP000377	Ruegeria sp. TM1040
36	5678	6231	33	ABV94652	CP000830	Dinoroseobacter shibae DFL 12 = DSM 16493
36	5678	6231	34	ADE86208	CP001312	Rhodobacter capsulatus SB 1003
36	5678	6231	35	AEI94681	CP002623	Roseobacter litoralis Och 149
36	5678	6231	36	AFO92176	CP002976	Phaeobacter inhibens DSM 17395
36	5678	6231	37	AGI66574	CP003740	Octadecabacter antarcticus 307
36	5678	6231	38	AGI71397	CP003742	Octadecabacter arcticus 238
36	5678	6231	38	AGI71872	CP003742	Octadecabacter arcticus 238
36	5678	6231	38	AGI73231	CP003742	Octadecabacter arcticus 238
36	5678	6231	39	AII87605	CP003984	Planktomarina temperata RCA23
36	5678	6231	40	AHM04323	CP004372	Roseibacterium elongatum DSM 19469
36	5678	6231	41	AKO95842	CP010855	Marinovum algicola DG 898
36	5678	6231	42	ETX15492	JALZ01000001	Roseivivax halodurans JCM 10272
36	5678	6231	43	KEJ96633	JAMD01000001	Sulfitobacter pseudonitzschiae
36	5678	6231	44	ETX30104	JAME01000001	Roseivivax isoporae LMG 25204
36	5678	6231	45	KIN70786	JASC01000014	Sulfitobacter noctilucae
36	5678	6231	46	KIN62035	JASD01000008	Sulfitobacter noctilucicola
36	5678	6231	47	KHA53458	JASE01000005	Sulfitobacter geojensis
36	5678	6231	48	KIN68624	JASF01000005	Sulfitobacter donghicola DSW-25 = KCTC 12864 = JCM 14565
36	5678	6231	49	KIN72576	JASG01000004	Sulfitobacter guttiformis KCTC 32187
36	5678	6231	49	KIN73700	JASG01000004	Sulfitobacter guttiformis KCTC 32187
36	5678	6231	50	KIN77678	JASH01000006	Sulfitobacter mediterraneus KCTC 32188
36	5678	6231	51	KGL00519	JHAK01000001	Thalassobacter sp. 16PALIMAR09
36	5678	6231	52	KGB83156	JQFU01000001	Rhodovulum sp. NI22
36	5678	6231	53	KIT15749	JYFE01000060	Jannaschia aquimarina
36	5678	6231	54	EDZ41444	DS995276	Rhodobacteraceae bacterium HTCC2083
36	5678	6231	54	EDZ43066	DS995276	Rhodobacteraceae bacterium HTCC2083
36	5678	6231	55	EEB84970	DS999213	Roseobacter sp. GAI101
36	5678	6231	56	EEB72870	DS999054	Ruegeria sp. R11
36	5678	6231	57	EET49054	GG697169	Thalassobium sp. R2A62
36	5678	6231	58	2595597614	AINE00001	Albidovulum inexpectatum DSM 12048
36	5678	6231	59	2595655728	AXIA00002	Albidovulum xiamenense DSM 24422
36	5678	6231	60	2520219262	CBAE00001	Celeribacter baekdonensis B30
36	5678	6231	61	2616588043	CAES00001	Citreicella aestuarii DSM 22011
36	5678	6231	62	2616568927	CMAR00001	Citreicella marina DSM 26424
36	5678	6231	63	2616620795	CTHI00001	Citreicella thiooxidans DSM 10146
36	5678	6231	64	2595616605	DDEN00001	Defluviimonas denitrificans DSM 18921
36	5678	6231	65	2524486098	DXIA00001	Donghicola xiamenensis DSM 18339
36	5678	6231	66	2616628164	GAQU00001	Gemmobacter aquatilis DSM 3857
36	5678	6231	67	2595612167	GCHA00001	Gemmobacter changlensis DSM 18774
36	5678	6231	68	2525538384	GNEC00001	Gemmobacter nectariphilus DSM 15620
36	5678	6231	69	2595579215	HHAL00001	Huaishuia halophila DSM 26270
36	5678	6231	70	2595587119	HAES00001	Hwanghaeicola aestuarii DSM 22009
36	5678	6231	71	2521635650	LAQU00001	Leisingera aquimarina DSM 24565 (scaffold version)
36	5678	6231	72	2521518648	LNAN00004	Leisingera nanhaiensis NH52F	DSM 24252 (scaffold version)
36	5678	6231	73	2616594185	LTAE00002	Litorimicrobium taeanense DSM 22007
36	5678	6231	73	2616594453	LTAE00002	Litorimicrobium taeanense DSM 22007
36	5678	6231	74	2517496676	LOSP00001	Loktanella sp. SE62
36	5678	6231	75	2521728851	LVES00001	Loktanella vestfoldensis DSM 16212
36	5678	6231	76	2595671477	MALB00001	Mameliella alba DSM 26384
36	5678	6231	77	2616716937	MPEL00001	Maribius pelagius DSM 26893
36	5678	6231	77	2616717675	MPEL00001	Maribius pelagius DSM 26893
36	5678	6231	78	2598720325	MASP00001	Maribius sp. MOLA 401
36	5678	6231	79	2599733306	NIGN00001	Nereida ignava DSM 16309
36	5678	6231	80	2558679159	ONAN00011	Oceanicola nanhaiensis DSM 18065
36	5678	6231	81	2541032471	OCSP00005	Oceanicola sp. HL-35
36	5678	6231	81	2541034363	OCSP00005	Oceanicola sp. HL-35
36	5678	6231	82	2616573692	PMAR00001	Palleronia marisminoris DSM 26347
36	5678	6231	82	2616576052	PMAR00001	Palleronia marisminoris DSM 26347
36	5678	6231	83	2616622269	PAMI00001	Paracoccus aminovorans DSM 8537
36	5678	6231	84	2616640161	PVER00001	Paracoccus versutus DSM 582
36	5678	6231	84	2616640634	PVER00001	Paracoccus versutus DSM 582
36	5678	6231	85	2521657727	PARC00001	Phaeobacter arcticus DSM 23566
36	5678	6231	85	2521660176	PARC00001	Phaeobacter arcticus DSM 23566
36	5678	6231	86	2512536222	PCAE00006	Phaeobacter caeruleus 13	DSM 24564
36	5678	6231	87	2595589881	PFRI00001	Planktotalea frisia DSM 23709
36	5678	6231	87	2595593864	PFRI00001	Planktotalea frisia DSM 23709
36	5678	6231	88	2524264074	PFER00001	Pseudorhodobacter ferrugineus DSM 5888
36	5678	6231	89	2595624233	RBAR00001	Rhodobaca barguzinensis DSM 19920
36	5678	6231	90	2606192730	RHSP00004	Rhodobacteraceae sp. HL-91
36	5678	6231	91	2618264140	RSUL00002	Rhodovulum sulfidophilum DSM 1374
36	5678	6231	92	2595602715	RTHI00001	Roseinatronobacter thiooxidans DSM 13087
36	5678	6231	93	2521414611	ROSP00006	Roseobacter sp. R2A57
36	5678	6231	94	2514312310	RUSP00006	Ruegeria sp. TW15
36	5678	6231	95	2523944753	SQIA00001	Sediminimonas qiaohouensis DSM 21189
36	5678	6231	96	2616690856	SDUB00001	Sulfitobacter dubius DSM 16472
36	5678	6231	97	2557389564	SUSP00001	Sulfitobacter sp. 20_GPM-1509m
36	5678	6231	98	2616718126	TAES00001	Thalassobius aestuarii DSM 15283
36	5678	6231	99	2616566884	TMUL00002	Tropicibacter multivorans DSM 26470
36	5678	6231	100	2616599876	TISO00001	Tropicimonas isoalkanivorans DSM 19548
36	5678	6231	101	2620434651	RTOL00001	Roseovarius tolerans DSM 11457
36	5678	6231	101	2620435813	RTOL00001	Roseovarius tolerans DSM 11457
36	5678	6231	102	KJS42876	LADY01000064	Roseovarius sp. BRH_c41
36	5678	6231	103	2620332715	RIND00001	Roseovarius indicus DSM 26383
36	5678	6231	103	2620335238	RIND00001	Roseovarius indicus DSM 26383
36	5678	6231	104	2620453999	RCRA00001	Roseovarius crassostreae DSM 16950
36	5678	6231	105	2622720086	LTAM00001	Loktanella tamlensis DSM 26879
36	5678	6231	106	2622723390	LKOR00001	Loktanella koreensis DSM 17925
38	6232	6324	0	KIC50362	JWLL01000006	Tateyamaria sp. ANG-S1
38	6232	6324	1	EAP77775	AALY01000001	Roseovarius nubinhibens ISM
38	6232	6324	2	EAQ05109	AAMO01000001	Oceanicola batsensis HTCC2597
38	6232	6324	3	EAQ06164	AAMS01000002	Loktanella vestfoldensis SKA53
38	6232	6324	4	EAQ12156	AAMT01000001	Maritimibacter alkaliphilus HTCC2654
38	6232	6324	5	EAQ25995	AAMV01000001	Roseovarius sp. 217
38	6232	6324	6	EAR51469	CH724108	Oceanicola granulosus HTCC2516
38	6232	6324	7	EAU46360	DS022277	Pelagibaca bermudensis HTCC2601
38	6232	6324	8	EAU53205	AATR01000001	Rhodobacterales bacterium HTCC2255
38	6232	6324	9	EBA04143	AAXZ01000002	Rhodobacteraceae bacterium HTCC2150
38	6232	6324	10	EBA10147	AAYA01000001	Sagittula stellata E-37
38	6232	6324	11	EBA13350	AAYB01000001	Roseobacter sp. CCS2
38	6232	6324	12	EDM31185	ABCL01000001	Roseovarius sp. TM1035
38	6232	6324	13	EDM72661	ABCR01000001	Roseobacter sp. AzwK-3b
38	6232	6324	14	EDQ06941	ABID01000001	Oceanibulbus indolifex HEL-45
38	6232	6324	15	EEW24662	ACYY01000001	Rhodobacter sp. SW2
38	6232	6324	16	EKE44305	AMGO01000021	Oceaniovalibus guishaninsula JLT2003
38	6232	6324	17	KIQ68016	KN848374	Wenxinia marina DSM 24838
38	6232	6324	18	KGM87908	KN293975	Roseovarius mucosus DSM 17069
38	6232	6324	19	EPX80704	AONI01000015	Litoreibacter arenae DSM 19593
38	6232	6324	20	EYD72670	APGJ01000007	Loktanella hongkongensis DSM 17492
38	6232	6324	21	EPX86761	KE557274	Salipiger mucosus DSM 16094
38	6232	6324	22	ETW11915	AQQW01000001	Roseivivax atlanticus
38	6232	6324	23	KEO55262	AUND01000001	Thioclava pacifica DSM 10166
38	6232	6324	23	KEO51985	AUND01000001	Thioclava pacifica DSM 10166
38	6232	6324	25	KAJ29962	AXZR01000001	Sulfitobacter pontiacus 3SOLIMAR09
38	6232	6324	26	ESW61012	AYNO01000005	Rhodobacter sp. CACIA14H1
38	6232	6324	27	GAD55263	BATB01000001	Loktanella cinnabarina LL-001
38	6232	6324	28	AAV94191	CP000031	Ruegeria pomeroyi DSS-3
38	6232	6324	29	ABA78464	CP000143	Rhodobacter sphaeroides 2.4.1
38	6232	6324	30	ABD56276	CP000264	Jannaschia sp. CCS1
38	6232	6324	31	ABG30454	CP000362	Roseobacter denitrificans OCh 114
38	6232	6324	31	ABG32999	CP000362	Roseobacter denitrificans OCh 114
38	6232	6324	32	ABF63329	CP000377	Ruegeria sp. TM1040
38	6232	6324	33	ABV94653	CP000830	Dinoroseobacter shibae DFL 12 = DSM 16493
38	6232	6324	34	ADE86207	CP001312	Rhodobacter capsulatus SB 1003
38	6232	6324	35	AEI94682	CP002623	Roseobacter litoralis Och 149
38	6232	6324	36	AFO92177	CP002976	Phaeobacter inhibens DSM 17395
38	6232	6324	37	AGI66573	CP003740	Octadecabacter antarcticus 307
38	6232	6324	38	AGI71396	CP003742	Octadecabacter arcticus 238
38	6232	6324	38	AGI71873	CP003742	Octadecabacter arcticus 238
38	6232	6324	38	AGI73232	CP003742	Octadecabacter arcticus 238
38	6232	6324	39	AII87606	CP003984	Planktomarina temperata RCA23
38	6232	6324	40	AHM04322	CP004372	Roseibacterium elongatum DSM 19469
38	6232	6324	41	AKO95841	CP010855	Marinovum algicola DG 898
38	6232	6324	42	ETX15491	JALZ01000001	Roseivivax halodurans JCM 10272
38	6232	6324	43	KEJ96634	JAMD01000001	Sulfitobacter pseudonitzschiae
38	6232	6324	44	ETX30105	JAME01000001	Roseivivax isoporae LMG 25204
38	6232	6324	45	KIN70785	JASC01000014	Sulfitobacter noctilucae
38	6232	6324	46	KIN62036	JASD01000008	Sulfitobacter noctilucicola
38	6232	6324	47	KHA53459	JASE01000005	Sulfitobacter geojensis
38	6232	6324	48	KIN68623	JASF01000005	Sulfitobacter donghicola DSW-25 = KCTC 12864 = JCM 14565
38	6232	6324	49	KIN72575	JASG01000004	Sulfitobacter guttiformis KCTC 32187
38	6232	6324	49	KIN73701	JASG01000004	Sulfitobacter guttiformis KCTC 32187
38	6232	6324	50	KIN77679	JASH01000006	Sulfitobacter mediterraneus KCTC 32188
38	6232	6324	51	KGL00518	JHAK01000001	Thalassobacter sp. 16PALIMAR09
38	6232	6324	52	KGB83155	JQFU01000001	Rhodovulum sp. NI22
38	6232	6324	53	KIT15748	JYFE01000060	Jannaschia aquimarina
38	6232	6324	54	EDZ41610	DS995276	Rhodobacteraceae bacterium HTCC2083
38	6232	6324	54	EDZ43555	DS995276	Rhodobacteraceae bacterium HTCC2083
38	6232	6324	55	EEB85701	DS999213	Roseobacter sp. GAI101
38	6232	6324	56	EEB72116	DS999054	Ruegeria sp. R11
38	6232	6324	57	EET48485	GG697169	Thalassobium sp. R2A62
38	6232	6324	58	2595597615	AINE00001	Albidovulum inexpectatum DSM 12048
38	6232	6324	59	2595655729	AXIA00002	Albidovulum xiamenense DSM 24422
38	6232	6324	60	2520219261	CBAE00001	Celeribacter baekdonensis B30
38	6232	6324	61	2616588042	CAES00001	Citreicella aestuarii DSM 22011
38	6232	6324	62	2616568928	CMAR00001	Citreicella marina DSM 26424
38	6232	6324	63	2616620794	CTHI00001	Citreicella thiooxidans DSM 10146
38	6232	6324	64	2595616604	DDEN00001	Defluviimonas denitrificans DSM 18921
38	6232	6324	65	2524486097	DXIA00001	Donghicola xiamenensis DSM 18339
38	6232	6324	66	2616628165	GAQU00001	Gemmobacter aquatilis DSM 3857
38	6232	6324	67	2595612166	GCHA00001	Gemmobacter changlensis DSM 18774
38	6232	6324	68	2525538385	GNEC00001	Gemmobacter nectariphilus DSM 15620
38	6232	6324	69	2595579216	HHAL00001	Huaishuia halophila DSM 26270
38	6232	6324	70	2595587118	HAES00001	Hwanghaeicola aestuarii DSM 22009
38	6232	6324	71	2521635649	LAQU00001	Leisingera aquimarina DSM 24565 (scaffold version)
38	6232	6324	72	2521518649	LNAN00004	Leisingera nanhaiensis NH52F	DSM 24252 (scaffold version)
38	6232	6324	73	2616594186	LTAE00002	Litorimicrobium taeanense DSM 22007
38	6232	6324	73	2616594454	LTAE00002	Litorimicrobium taeanense DSM 22007
38	6232	6324	74	2517496677	LOSP00001	Loktanella sp. SE62
38	6232	6324	75	2521728850	LVES00001	Loktanella vestfoldensis DSM 16212
38	6232	6324	76	2595671478	MALB00001	Mameliella alba DSM 26384
38	6232	6324	77	2616716938	MPEL00001	Maribius pelagius DSM 26893
38	6232	6324	77	2616717674	MPEL00001	Maribius pelagius DSM 26893
38	6232	6324	78	2598720326	MASP00001	Maribius sp. MOLA 401
38	6232	6324	79	2599733307	NIGN00001	Nereida ignava DSM 16309
38	6232	6324	80	2558679160	ONAN00011	Oceanicola nanhaiensis DSM 18065
38	6232	6324	81	2541032472	OCSP00005	Oceanicola sp. HL-35
38	6232	6324	81	2541034362	OCSP00005	Oceanicola sp. HL-35
38	6232	6324	82	2616573693	PMAR00001	Palleronia marisminoris DSM 26347
38	6232	6324	82	2616576053	PMAR00001	Palleronia marisminoris DSM 26347
38	6232	6324	83	2616622270	PAMI00001	Paracoccus aminovorans DSM 8537
38	6232	6324	84	2616640160	PVER00001	Paracoccus versutus DSM 582
38	6232	6324	84	2616640635	PVER00001	Paracoccus versutus DSM 582
38	6232	6324	85	2521657726	PARC00001	Phaeobacter arcticus DSM 23566
38	6232	6324	85	2521660177	PARC00001	Phaeobacter arcticus DSM 23566
38	6232	6324	86	2512536223	PCAE00006	Phaeobacter caeruleus 13	DSM 24564
38	6232	6324	87	2595589882	PFRI00001	Planktotalea frisia DSM 23709
38	6232	6324	87	2595593865	PFRI00001	Planktotalea frisia DSM 23709
38	6232	6324	88	2524264073	PFER00001	Pseudorhodobacter ferrugineus DSM 5888
38	6232	6324	89	2595624234	RBAR00001	Rhodobaca barguzinensis DSM 19920
38	6232	6324	90	2606192729	RHSP00004	Rhodobacteraceae sp. HL-91
38	6232	6324	91	2618264141	RSUL00002	Rhodovulum sulfidophilum DSM 1374
38	6232	6324	92	2595602716	RTHI00001	Roseinatronobacter thiooxidans DSM 13087
38	6232	6324	93	2521414612	ROSP00006	Roseobacter sp. R2A57
38	6232	6324	94	2514312309	RUSP00006	Ruegeria sp. TW15
38	6232	6324	95	2523944754	SQIA00001	Sediminimonas qiaohouensis DSM 21189
38	6232	6324	96	2616690857	SDUB00001	Sulfitobacter dubius DSM 16472
38	6232	6324	97	2557389565	SUSP00001	Sulfitobacter sp. 20_GPM-1509m
38	6232	6324	98	2616718127	TAES00001	Thalassobius aestuarii DSM 15283
38	6232	6324	99	2616566885	TMUL00002	Tropicibacter multivorans DSM 26470
38	6232	6324	100	2616599877	TISO00001	Tropicimonas isoalkanivorans DSM 19548
38	6232	6324	101	2620434650	RTOL00001	Roseovarius tolerans DSM 11457
38	6232	6324	101	2620435812	RTOL00001	Roseovarius tolerans DSM 11457
38	6232	6324	102	KJS42877	LADY01000064	Roseovarius sp. BRH_c41
38	6232	6324	103	2620332714	RIND00001	Roseovarius indicus DSM 26383
38	6232	6324	103	2620335239	RIND00001	Roseovarius indicus DSM 26383
38	6232	6324	104	2620453998	RCRA00001	Roseovarius crassostreae DSM 16950
38	6232	6324	105	2622720087	LTAM00001	Loktanella tamlensis DSM 26879
38	6232	6324	106	2622723389	LKOR00001	Loktanella koreensis DSM 17925
43	6325	6628	0	KIC51185	JWLL01000006	Tateyamaria sp. ANG-S1
43	6325	6628	1	EAP77275	AALY01000001	Roseovarius nubinhibens ISM
43	6325	6628	2	EAQ02840	AAMO01000001	Oceanicola batsensis HTCC2597
43	6325	6628	3	EAQ06139	AAMS01000002	Loktanella vestfoldensis SKA53
43	6325	6628	4	EAQ10770	AAMT01000001	Maritimibacter alkaliphilus HTCC2654
43	6325	6628	5	EAQ23630	AAMV01000001	Roseovarius sp. 217
43	6325	6628	6	EAR52327	CH724108	Oceanicola granulosus HTCC2516
43	6325	6628	7	EAU44974	DS022277	Pelagibaca bermudensis HTCC2601
43	6325	6628	8	EAU50992	AATR01000001	Rhodobacterales bacterium HTCC2255
43	6325	6628	9	EBA04278	AAXZ01000002	Rhodobacteraceae bacterium HTCC2150
43	6325	6628	10	EBA10409	AAYA01000001	Sagittula stellata E-37
43	6325	6628	11	EBA13316	AAYB01000001	Roseobacter sp. CCS2
43	6325	6628	12	EDM31442	ABCL01000001	Roseovarius sp. TM1035
43	6325	6628	13	EDM70363	ABCR01000001	Roseobacter sp. AzwK-3b
43	6325	6628	14	EDQ04988	ABID01000001	Oceanibulbus indolifex HEL-45
43	6325	6628	15	EEW24430	ACYY01000001	Rhodobacter sp. SW2
43	6325	6628	16	EKE44441	AMGO01000021	Oceaniovalibus guishaninsula JLT2003
43	6325	6628	17	KIQ68416	KN848374	Wenxinia marina DSM 24838
43	6325	6628	18	KGM89706	KN293975	Roseovarius mucosus DSM 17069
43	6325	6628	19	EPX80776	AONI01000015	Litoreibacter arenae DSM 19593
43	6325	6628	20	EYD71132	APGJ01000007	Loktanella hongkongensis DSM 17492
43	6325	6628	21	EPX86839	KE557274	Salipiger mucosus DSM 16094
43	6325	6628	22	ETW10948	AQQW01000001	Roseivivax atlanticus
43	6325	6628	23	KEO54050	AUND01000001	Thioclava pacifica DSM 10166
43	6325	6628	25	KAJ30913	AXZR01000001	Sulfitobacter pontiacus 3SOLIMAR09
43	6325	6628	26	ESW60159	AYNO01000005	Rhodobacter sp. CACIA14H1
43	6325	6628	27	GAD57387	BATB01000001	Loktanella cinnabarina LL-001
43	6325	6628	28	AAV94846	CP000031	Ruegeria pomeroyi DSS-3
43	6325	6628	28	AAV96336	CP000031	Ruegeria pomeroyi DSS-3
43	6325	6628	29	ABA79835	CP000143	Rhodobacter sphaeroides 2.4.1
43	6325	6628	30	ABD53900	CP000264	Jannaschia sp. CCS1
43	6325	6628	31	ABG31704	CP000362	Roseobacter denitrificans OCh 114
43	6325	6628	31	ABG33672	CP000362	Roseobacter denitrificans OCh 114
43	6325	6628	32	ABF65088	CP000377	Ruegeria sp. TM1040
43	6325	6628	33	ABV93027	CP000830	Dinoroseobacter shibae DFL 12 = DSM 16493
43	6325	6628	34	ADE86912	CP001312	Rhodobacter capsulatus SB 1003
43	6325	6628	35	AEI93250	CP002623	Roseobacter litoralis Och 149
43	6325	6628	36	AFO90331	CP002976	Phaeobacter inhibens DSM 17395
43	6325	6628	37	AGI66619	CP003740	Octadecabacter antarcticus 307
43	6325	6628	38	AGI73183	CP003742	Octadecabacter arcticus 238
43	6325	6628	39	AII87500	CP003984	Planktomarina temperata RCA23
43	6325	6628	40	AHM05811	CP004372	Roseibacterium elongatum DSM 19469
43	6325	6628	41	AKO95719	CP010855	Marinovum algicola DG 898
43	6325	6628	41	AKO97167	CP010855	Marinovum algicola DG 898
43	6325	6628	42	ETX14922	JALZ01000001	Roseivivax halodurans JCM 10272
43	6325	6628	43	KEJ96261	JAMD01000001	Sulfitobacter pseudonitzschiae
43	6325	6628	44	ETX27078	JAME01000001	Roseivivax isoporae LMG 25204
43	6325	6628	45	KIN60256	JASC01000014	Sulfitobacter noctilucae
43	6325	6628	46	KIN63806	JASD01000008	Sulfitobacter noctilucicola
43	6325	6628	47	KHA51580	JASE01000005	Sulfitobacter geojensis
43	6325	6628	48	KIN68833	JASF01000005	Sulfitobacter donghicola DSW-25 = KCTC 12864 = JCM 14565
43	6325	6628	49	KIN73410	JASG01000004	Sulfitobacter guttiformis KCTC 32187
43	6325	6628	50	KIN79423	JASH01000006	Sulfitobacter mediterraneus KCTC 32188
43	6325	6628	51	KGL02794	JHAK01000001	Thalassobacter sp. 16PALIMAR09
43	6325	6628	51	KGL02029	JHAK01000001	Thalassobacter sp. 16PALIMAR09
43	6325	6628	52	KGB81187	JQFU01000001	Rhodovulum sp. NI22
43	6325	6628	53	KIT15303	JYFE01000060	Jannaschia aquimarina
43	6325	6628	54	EDZ41011	DS995276	Rhodobacteraceae bacterium HTCC2083
43	6325	6628	55	EEB85466	DS999213	Roseobacter sp. GAI101
43	6325	6628	56	EEB70328	DS999054	Ruegeria sp. R11
43	6325	6628	57	EET49275	GG697169	Thalassobium sp. R2A62
43	6325	6628	58	2595599417	AINE00001	Albidovulum inexpectatum DSM 12048
43	6325	6628	59	2595655286	AXIA00002	Albidovulum xiamenense DSM 24422
43	6325	6628	60	2520216758	CBAE00001	Celeribacter baekdonensis B30
43	6325	6628	60	2520218916	CBAE00001	Celeribacter baekdonensis B30
43	6325	6628	60	2520219403	CBAE00001	Celeribacter baekdonensis B30
43	6325	6628	61	2616591321	CAES00001	Citreicella aestuarii DSM 22011
43	6325	6628	62	2616571630	CMAR00001	Citreicella marina DSM 26424
43	6325	6628	63	2616621609	CTHI00001	Citreicella thiooxidans DSM 10146
43	6325	6628	64	2595616446	DDEN00001	Defluviimonas denitrificans DSM 18921
43	6325	6628	64	2595618441	DDEN00001	Defluviimonas denitrificans DSM 18921
43	6325	6628	65	2524482805	DXIA00001	Donghicola xiamenensis DSM 18339
43	6325	6628	65	2524483374	DXIA00001	Donghicola xiamenensis DSM 18339
43	6325	6628	66	2616627059	GAQU00001	Gemmobacter aquatilis DSM 3857
43	6325	6628	67	2595612793	GCHA00001	Gemmobacter changlensis DSM 18774
43	6325	6628	68	2525539948	GNEC00001	Gemmobacter nectariphilus DSM 15620
43	6325	6628	69	2595579248	HHAL00001	Huaishuia halophila DSM 26270
43	6325	6628	69	2595579555	HHAL00001	Huaishuia halophila DSM 26270
43	6325	6628	70	2595585294	HAES00001	Hwanghaeicola aestuarii DSM 22009
43	6325	6628	71	2521633932	LAQU00001	Leisingera aquimarina DSM 24565 (scaffold version)
43	6325	6628	71	2521637624	LAQU00001	Leisingera aquimarina DSM 24565 (scaffold version)
43	6325	6628	72	2521520391	LNAN00004	Leisingera nanhaiensis NH52F	DSM 24252 (scaffold version)
43	6325	6628	72	2521520907	LNAN00004	Leisingera nanhaiensis NH52F	DSM 24252 (scaffold version)
43	6325	6628	73	2616591941	LTAE00002	Litorimicrobium taeanense DSM 22007
43	6325	6628	74	2517496701	LOSP00001	Loktanella sp. SE62
43	6325	6628	75	2521728821	LVES00001	Loktanella vestfoldensis DSM 16212
43	6325	6628	76	2595668459	MALB00001	Mameliella alba DSM 26384
43	6325	6628	76	2595670133	MALB00001	Mameliella alba DSM 26384
43	6325	6628	77	2616716665	MPEL00001	Maribius pelagius DSM 26893
43	6325	6628	78	2598717809	MASP00001	Maribius sp. MOLA 401
43	6325	6628	79	2599733100	NIGN00001	Nereida ignava DSM 16309
43	6325	6628	80	2558680374	ONAN00011	Oceanicola nanhaiensis DSM 18065
43	6325	6628	81	2541032789	OCSP00005	Oceanicola sp. HL-35
43	6325	6628	82	2616572843	PMAR00001	Palleronia marisminoris DSM 26347
43	6325	6628	83	2616625022	PAMI00001	Paracoccus aminovorans DSM 8537
43	6325	6628	84	2616637156	PVER00001	Paracoccus versutus DSM 582
43	6325	6628	85	2521658158	PARC00001	Phaeobacter arcticus DSM 23566
43	6325	6628	86	2512537667	PCAE00006	Phaeobacter caeruleus 13	DSM 24564
43	6325	6628	86	2512538274	PCAE00006	Phaeobacter caeruleus 13	DSM 24564
43	6325	6628	87	2595590092	PFRI00001	Planktotalea frisia DSM 23709
43	6325	6628	88	2524264544	PFER00001	Pseudorhodobacter ferrugineus DSM 5888
43	6325	6628	89	2595625704	RBAR00001	Rhodobaca barguzinensis DSM 19920
43	6325	6628	90	2606192938	RHSP00004	Rhodobacteraceae sp. HL-91
43	6325	6628	91	2618264459	RSUL00002	Rhodovulum sulfidophilum DSM 1374
43	6325	6628	92	2595601466	RTHI00001	Roseinatronobacter thiooxidans DSM 13087
43	6325	6628	93	2521415949	ROSP00006	Roseobacter sp. R2A57
43	6325	6628	94	2514313371	RUSP00006	Ruegeria sp. TW15
43	6325	6628	95	2523943017	SQIA00001	Sediminimonas qiaohouensis DSM 21189
43	6325	6628	96	2616690741	SDUB00001	Sulfitobacter dubius DSM 16472
43	6325	6628	97	2557389807	SUSP00001	Sulfitobacter sp. 20_GPM-1509m
43	6325	6628	98	2616717832	TAES00001	Thalassobius aestuarii DSM 15283
43	6325	6628	99	2616564686	TMUL00002	Tropicibacter multivorans DSM 26470
43	6325	6628	100	2616599337	TISO00001	Tropicimonas isoalkanivorans DSM 19548
43	6325	6628	101	2620434569	RTOL00001	Roseovarius tolerans DSM 11457
43	6325	6628	102	KJS43242	LADY01000064	Roseovarius sp. BRH_c41
43	6325	6628	103	2620334266	RIND00001	Roseovarius indicus DSM 26383
43	6325	6628	104	2620454274	RCRA00001	Roseovarius crassostreae DSM 16950
43	6325	6628	105	2622720111	LTAM00001	Loktanella tamlensis DSM 26879
43	6325	6628	106	2622723167	LKOR00001	Loktanella koreensis DSM 17925
63	6629	6815	0	KIC50488	JWLL01000006	Tateyamaria sp. ANG-S1
63	6629	6815	1	EAP77738	AALY01000001	Roseovarius nubinhibens ISM
63	6629	6815	2	EAQ04232	AAMO01000001	Oceanicola batsensis HTCC2597
63	6629	6815	3	EAQ06923	AAMS01000002	Loktanella vestfoldensis SKA53
63	6629	6815	4	EAQ14825	AAMT01000001	Maritimibacter alkaliphilus HTCC2654
63	6629	6815	5	EAQ27183	AAMV01000001	Roseovarius sp. 217
63	6629	6815	6	EAR52858	CH724108	Oceanicola granulosus HTCC2516
63	6629	6815	7	EAU46979	DS022277	Pelagibaca bermudensis HTCC2601
63	6629	6815	8	EAU53113	AATR01000001	Rhodobacterales bacterium HTCC2255
63	6629	6815	9	EBA04170	AAXZ01000002	Rhodobacteraceae bacterium HTCC2150
63	6629	6815	10	EBA05847	AAYA01000001	Sagittula stellata E-37
63	6629	6815	11	EBA13135	AAYB01000001	Roseobacter sp. CCS2
63	6629	6815	12	EDM30986	ABCL01000001	Roseovarius sp. TM1035
63	6629	6815	13	EDM70231	ABCR01000001	Roseobacter sp. AzwK-3b
63	6629	6815	14	EDQ03894	ABID01000001	Oceanibulbus indolifex HEL-45
63	6629	6815	15	EEW27050	ACYY01000001	Rhodobacter sp. SW2
63	6629	6815	15	EEW25944	ACYY01000001	Rhodobacter sp. SW2
63	6629	6815	16	EKE44016	AMGO01000021	Oceaniovalibus guishaninsula JLT2003
63	6629	6815	17	KIQ70749	KN848374	Wenxinia marina DSM 24838
63	6629	6815	18	KGM88834	KN293975	Roseovarius mucosus DSM 17069
63	6629	6815	19	EPX80823	AONI01000015	Litoreibacter arenae DSM 19593
63	6629	6815	20	EYD71192	APGJ01000007	Loktanella hongkongensis DSM 17492
63	6629	6815	21	EPX85402	KE557274	Salipiger mucosus DSM 16094
63	6629	6815	22	ETW13015	AQQW01000001	Roseivivax atlanticus
63	6629	6815	23	KEO51221	AUND01000001	Thioclava pacifica DSM 10166
63	6629	6815	25	KAJ31035	AXZR01000001	Sulfitobacter pontiacus 3SOLIMAR09
63	6629	6815	26	ESW59533	AYNO01000005	Rhodobacter sp. CACIA14H1
63	6629	6815	27	GAD54650	BATB01000001	Loktanella cinnabarina LL-001
63	6629	6815	28	AAV94537	CP000031	Ruegeria pomeroyi DSS-3
63	6629	6815	29	ABA79420	CP000143	Rhodobacter sphaeroides 2.4.1
63	6629	6815	29	ABA79651	CP000143	Rhodobacter sphaeroides 2.4.1
63	6629	6815	30	ABD56171	CP000264	Jannaschia sp. CCS1
63	6629	6815	31	ABG31367	CP000362	Roseobacter denitrificans OCh 114
63	6629	6815	32	ABF64719	CP000377	Ruegeria sp. TM1040
63	6629	6815	33	ABV93831	CP000830	Dinoroseobacter shibae DFL 12 = DSM 16493
63	6629	6815	34	ADE86401	CP001312	Rhodobacter capsulatus SB 1003
63	6629	6815	35	AEI94930	CP002623	Roseobacter litoralis Och 149
63	6629	6815	36	AFO92083	CP002976	Phaeobacter inhibens DSM 17395
63	6629	6815	37	AGI68945	CP003740	Octadecabacter antarcticus 307
63	6629	6815	38	AGI71152	CP003742	Octadecabacter arcticus 238
63	6629	6815	39	AII86526	CP003984	Planktomarina temperata RCA23
63	6629	6815	40	AHM02580	CP004372	Roseibacterium elongatum DSM 19469
63	6629	6815	41	AKO98061	CP010855	Marinovum algicola DG 898
63	6629	6815	42	ETX14756	JALZ01000001	Roseivivax halodurans JCM 10272
63	6629	6815	43	KEJ98263	JAMD01000001	Sulfitobacter pseudonitzschiae
63	6629	6815	44	ETX28798	JAME01000001	Roseivivax isoporae LMG 25204
63	6629	6815	45	KIN60320	JASC01000014	Sulfitobacter noctilucae
63	6629	6815	46	KIN63897	JASD01000008	Sulfitobacter noctilucicola
63	6629	6815	47	KHA51657	JASE01000005	Sulfitobacter geojensis
63	6629	6815	48	KIN68989	JASF01000005	Sulfitobacter donghicola DSW-25 = KCTC 12864 = JCM 14565
63	6629	6815	49	KIN73252	JASG01000004	Sulfitobacter guttiformis KCTC 32187
63	6629	6815	50	KIN79008	JASH01000006	Sulfitobacter mediterraneus KCTC 32188
63	6629	6815	51	KGL00816	JHAK01000001	Thalassobacter sp. 16PALIMAR09
63	6629	6815	52	KGB82744	JQFU01000001	Rhodovulum sp. NI22
63	6629	6815	53	KIT16286	JYFE01000060	Jannaschia aquimarina
63	6629	6815	54	EDZ43650	DS995276	Rhodobacteraceae bacterium HTCC2083
63	6629	6815	55	EEB85555	DS999213	Roseobacter sp. GAI101
63	6629	6815	56	EEB72575	DS999054	Ruegeria sp. R11
63	6629	6815	57	EET49016	GG697169	Thalassobium sp. R2A62
63	6629	6815	58	2595597921	AINE00001	Albidovulum inexpectatum DSM 12048
63	6629	6815	59	2595655241	AXIA00002	Albidovulum xiamenense DSM 24422
63	6629	6815	60	2520217325	CBAE00001	Celeribacter baekdonensis B30
63	6629	6815	61	2616590702	CAES00001	Citreicella aestuarii DSM 22011
63	6629	6815	62	2616568230	CMAR00001	Citreicella marina DSM 26424
63	6629	6815	63	2616616073	CTHI00001	Citreicella thiooxidans DSM 10146
63	6629	6815	64	2595616611	DDEN00001	Defluviimonas denitrificans DSM 18921
63	6629	6815	65	2524484716	DXIA00001	Donghicola xiamenensis DSM 18339
63	6629	6815	66	2616626582	GAQU00001	Gemmobacter aquatilis DSM 3857
63	6629	6815	66	2616627760	GAQU00001	Gemmobacter aquatilis DSM 3857
63	6629	6815	67	2595611283	GCHA00001	Gemmobacter changlensis DSM 18774
63	6629	6815	67	2595612580	GCHA00001	Gemmobacter changlensis DSM 18774
63	6629	6815	68	2525538298	GNEC00001	Gemmobacter nectariphilus DSM 15620
63	6629	6815	69	2595577922	HHAL00001	Huaishuia halophila DSM 26270
63	6629	6815	70	2595587416	HAES00001	Hwanghaeicola aestuarii DSM 22009
63	6629	6815	71	2521635762	LAQU00001	Leisingera aquimarina DSM 24565 (scaffold version)
63	6629	6815	72	2521518466	LNAN00004	Leisingera nanhaiensis NH52F	DSM 24252 (scaffold version)
63	6629	6815	73	2616593366	LTAE00002	Litorimicrobium taeanense DSM 22007
63	6629	6815	74	2517494558	LOSP00001	Loktanella sp. SE62
63	6629	6815	75	2521728509	LVES00001	Loktanella vestfoldensis DSM 16212
63	6629	6815	76	2595671140	MALB00001	Mameliella alba DSM 26384
63	6629	6815	77	2616714337	MPEL00001	Maribius pelagius DSM 26893
63	6629	6815	78	2598718144	MASP00001	Maribius sp. MOLA 401
63	6629	6815	79	2599733244	NIGN00001	Nereida ignava DSM 16309
63	6629	6815	80	2558680452	ONAN00011	Oceanicola nanhaiensis DSM 18065
63	6629	6815	81	2541032679	OCSP00005	Oceanicola sp. HL-35
63	6629	6815	82	2616573385	PMAR00001	Palleronia marisminoris DSM 26347
63	6629	6815	83	2616623750	PAMI00001	Paracoccus aminovorans DSM 8537
63	6629	6815	83	2616624906	PAMI00001	Paracoccus aminovorans DSM 8537
63	6629	6815	84	2616636403	PVER00001	Paracoccus versutus DSM 582
63	6629	6815	84	2616636793	PVER00001	Paracoccus versutus DSM 582
63	6629	6815	85	2521660087	PARC00001	Phaeobacter arcticus DSM 23566
63	6629	6815	86	2512536123	PCAE00006	Phaeobacter caeruleus 13	DSM 24564
63	6629	6815	87	2595591710	PFRI00001	Planktotalea frisia DSM 23709
63	6629	6815	88	2524262461	PFER00001	Pseudorhodobacter ferrugineus DSM 5888
63	6629	6815	88	2524263539	PFER00001	Pseudorhodobacter ferrugineus DSM 5888
63	6629	6815	89	2595626281	RBAR00001	Rhodobaca barguzinensis DSM 19920
63	6629	6815	90	2606193326	RHSP00004	Rhodobacteraceae sp. HL-91
63	6629	6815	91	2618263606	RSUL00002	Rhodovulum sulfidophilum DSM 1374
63	6629	6815	91	2618265696	RSUL00002	Rhodovulum sulfidophilum DSM 1374
63	6629	6815	92	2595602077	RTHI00001	Roseinatronobacter thiooxidans DSM 13087
63	6629	6815	93	2521415667	ROSP00006	Roseobacter sp. R2A57
63	6629	6815	94	2514310795	RUSP00006	Ruegeria sp. TW15
63	6629	6815	95	2523944780	SQIA00001	Sediminimonas qiaohouensis DSM 21189
63	6629	6815	96	2616689339	SDUB00001	Sulfitobacter dubius DSM 16472
63	6629	6815	97	2557391076	SUSP00001	Sulfitobacter sp. 20_GPM-1509m
63	6629	6815	98	2616718396	TAES00001	Thalassobius aestuarii DSM 15283
63	6629	6815	99	2616565522	TMUL00002	Tropicibacter multivorans DSM 26470
63	6629	6815	100	2616596960	TISO00001	Tropicimonas isoalkanivorans DSM 19548
63	6629	6815	101	2620435416	RTOL00001	Roseovarius tolerans DSM 11457
63	6629	6815	102	KJS43779	LADY01000064	Roseovarius sp. BRH_c41
63	6629	6815	103	2620333383	RIND00001	Roseovarius indicus DSM 26383
63	6629	6815	104	2620455511	RCRA00001	Roseovarius crassostreae DSM 16950
63	6629	6815	105	2622721957	LTAM00001	Loktanella tamlensis DSM 26879
63	6629	6815	106	2622724948	LKOR00001	Loktanella koreensis DSM 17925
78	6816	7343	0	KIC48460	JWLL01000006	Tateyamaria sp. ANG-S1
78	6816	7343	1	EAP76678	AALY01000001	Roseovarius nubinhibens ISM
78	6816	7343	2	EAQ01046	AAMO01000001	Oceanicola batsensis HTCC2597
78	6816	7343	3	EAQ05690	AAMS01000002	Loktanella vestfoldensis SKA53
78	6816	7343	4	EAQ12058	AAMT01000001	Maritimibacter alkaliphilus HTCC2654
78	6816	7343	5	EAQ25167	AAMV01000001	Roseovarius sp. 217
78	6816	7343	6	EAR49412	CH724108	Oceanicola granulosus HTCC2516
78	6816	7343	6	EAR50146	CH724108	Oceanicola granulosus HTCC2516
78	6816	7343	7	EAU44373	DS022277	Pelagibaca bermudensis HTCC2601
78	6816	7343	8	EAU50635	AATR01000001	Rhodobacterales bacterium HTCC2255
[truncated: 60,184 more rows]
