# Supplementary material for: Horizontal operon transfer, plasmids, and the evolution of photosynthesis in Rhodobacteraceae
Source: ISME J. 2018 May 24;12(8):1994–2010. doi: 10.1038/s41396-018-0150-9 (PMC6052148; doi:10.1038/s41396-018-0150-9)
Supplement: Supplementary file 8 — Table S3 [file 41396_2018_150_MOESM8_ESM.xlsx]

## Sheet: Tabelle1
Tab. S3: Phylogenetic analysis of Photosynthesis Gene Clusters - Conflicts of single gene phylogeny versus concatenated PGC tree (reference: Dinoroseobacter shibae DFL-12)
		Dinoroseobacter shibae DFL-12			RaxML-Conflict				>90% BS in PGC-concatemer
No	Gene	Locus Tag	Accession	aa	>70% BS	TreeFix (p < 0.05)	Interpretation	putative HGT sequences	sequence removed from alignment
4	crtA	Dshi_3501	ABV95234.1	448	①	fixed	n.d.	---	---
					②	conflict	HGT	Roseovarius tolerans DSM11457	Roseovarius tolerans DSM11457
5	bchI	Dshi_3502	ABV95235.1	350	①	fixed	LBA	---	---
6	bchD	Dshi_3503	ABV95236.1	636	①	conflict	URT	Roseobacter sp. CCS2	---
					②	conflict	HGT	Jannaschia aquimarina DSM28248	Jannaschia aquimarina DSM28248
					③	fixed	LBA	---	---
7	bchO	Dshi_3504	ABV95237.1	314	---	---	---	---	---
11	crtI	Dshi_3508	ABV95241.1	569	①	conflict	HGT	Thalassobacter sp. 16PALIMAR09; Jannaschia aquimarina DSM28248	Thalassobacter sp. 16PALIMAR09; Jannaschia aquimarina DSM28248
					②	fixed	LBA	---	---
12	crtB	Dshi_3509	ABV95242.1	381	①	conflict	HGT	Sulfitobacter noctilucicola DSM101015	Sulfitobacter noctilucicola DSM101015
					②	conflict	HGT	Salipiger mucosus DSM16094	Salipiger mucosus DSM16094
					③	conflict	URT	Oceanicola sp. HL-35	---
13	crtK	Dshi_3510	ABV95243.1	188	①	conflict	HGT	Planktomarina temperata DSM22400	Planktomarina temperata DSM22400
					②	conflict	HGT	Loktanella sp. SE62	Loktanella sp. SE62
15	crtC	Dshi_3512	ABV95245.1	308	①	conflict	HGT	Sulfitobacter noctilucicola DSM101015	Sulfitobacter noctilucicola DSM101015
					②	fixed	LBA	---	---
16	crtD	Dshi_3513	ABV95246.1	554	---	---	---	---	---
17	crtE	Dshi_3514	ABV95247.1	330	①	conflict	HGT	Roseobacter sp. AzwK-3b; Roseovarius tolerans DSM11457	Roseobacter sp. AzwK-3b; Roseovarius tolerans DSM11457
					②	conflict	URT	Loktanella sp. SE62	---
					③	conflict	HGT	Dinoroseobacter shibae DSM16493	Dinoroseobacter shibae DSM16493
18	crtF	Dshi_3515	ABV95248.1	392	①	fixed	NNI*	---	---
					②	fixed	LBA	---	---
					③	fixed	LBA	---	---
19	bchC	Dshi_3516	ABV95249.1	338	①	conflict	HGT	Jannaschia aquimarina DSM28248	Jannaschia aquimarina DSM28248
20	bchX	Dshi_3517	ABV95250.1	355	①	conflict	HGT	Jannaschia aquimarina DSM28248	Jannaschia aquimarina DSM28248
					②	conflict	HGT	Oceanicola sp. HL-35	Oceanicola sp. HL-35
					③	conflict	HGT	Gemmobacter changlensis DSM18774	Gemmobacter changlensis DSM18774
21	bchY	Dshi_3518	ABV95251.1	587	①	conflict	HGT	Roseovarius indicus DSM26383	Roseovarius indicus DSM26383
					②	conflict	HGT	Salipiger mucosus DSM16094	Salipiger mucosus DSM16094
					③	fixed	LBA	---	---
					④	fixed	NNI*	---	---
22	bchZ	Dshi_3519	ABV95252.1	496	①	fixed	LBA	---	---
					②	conflict	HGT	Oceanicola sp. HL-35	Oceanicola sp. HL-35
					③	conflict	HGT	Roseobacter sp. AzwK-3b	Roseobacter sp. AzwK-3b
26	pufL	Dshi_3523	ABV95256.1	316	①	fixed	LBA	---	---
27	pufM	Dshi_3524	ABV95257.1	341	①	conflict	HGT	Rhodobacter capsulatus SB1003	Rhodobacter capsulatus SB1003
					①	conflict	HGT	Loktanella koreensis DSM17925	Loktanella koreensis DSM17925
					②	fixed	LBA	---	---
29	dxs1	Dshi_3526	ABV95259.1	676	①	conflict	URT	Loktanella sp. SE62	---
					②	fixed	LBA	---	---
					③	fixed	NNI*	---	---
31	bchP	Dshi_3528	ABV95261.1	443	①	conflict	HGT	Sulfitobacter noctilucicola DSM101015; Sulfitobacter guttiformis DSM11458	Sulfitobacter noctilucicola DSM101015; Sulfitobacter guttiformis DSM11458
					②	fixed	LBA	---	---
					③	fixed	NNI*	---	---
32	pucC1	Dshi_3529	ABV95262.1	447	①	conflict	HGT	Sulfitobacter guttiformis DSM11458	Sulfitobacter guttiformis DSM11458
					②	conflict	HGT	Planktotalea frisia DSM23709	Planktotalea frisia DSM23709
					③	fixed	LBA	---	---
					④	conflict	HGT	Tateyamaria sp. ANG-S1	Tateyamaria sp. ANG-S1
33	bchG	Dshi_3530	ABV95263.1	322	①	conflict	HGT	Sulfitobacter guttiformis DSM11458	Sulfitobacter guttiformis DSM11458
34	ppsR	Dshi_3531	ABV95264.1	505	①	conflict	HGT	Jannaschia aquimarina DSM28248	Jannaschia aquimarina DSM28248
					②	fixed	LBA	---	---
36	bchF	Dshi_3533	ABV95266.1	219	①	fixed	LBA	---	---
37	bchN	Dshi_3534	ABV95267.1	446	①	conflict	HGT	Planktomarina temperata DSM22400	Planktomarina temperata DSM22400
38	bchB	Dshi_3535	ABV95268.1	595	①	conflict	HGT	Sulfitobacter noctilucicola DSM101015	Sulfitobacter noctilucicola DSM101015
					②	fixed	LBA	---	---
					③	conflict	URT	Loktanella sp. SE62	---
					④	conflict	HGT	Dinoroseobacter shibae DSM16493	Dinoroseobacter shibae DSM16493
39	bchH	Dshi_3536	ABV95269.1	1220	①	fixed	LBA	---	---
					②	fixed	LBA	---	---
					③	conflict	HGT	Nereida ignava DSM16309	Nereida ignava DSM16309
40	bchL	Dshi_3537	ABV95270.1	335	①	fixed	LBA	---	---
					②	fixed	NNI*	---	---
					③	conflict	HGT	Rhodobacter sp. SW2	Rhodobacter sp. SW2
41	bchM	Dshi_3538	ABV95271.1	254	①	fixed	LBA	---	---
					②	fixed	LBA	---	---
					③	conflict	HGT	Rhodobacter sp. SW2	Rhodobacter sp. SW2
					④	fixed	LBA	---	---
42	pucC2	Dshi_3539	ABV95272.1	495	①	fixed	NNI*	---	---
					②	conflict	HGT	Roseobacter sp. AzwK-3b	Roseobacter sp. AzwK-3b
					③	fixed	NNI*	---	---
43	puhA	Dshi_3540	ABV95273.1	269	①	conflict	HGT	Loktanella sp. SE62; Loktanella koreensis DSM17925	Loktanella sp. SE62; Loktanella koreensis DSM17925
					②	fixed	LBA	---	---
44	puhB	Dshi_3541	ABV95274.1	246	---	---	---	---	---
47	acsF	Dshi_3544	ABV95277.1	395	①	conflict	URT	Maribius sp. MOLA401	---
48	puhE	Dshi_3545	ABV95278.1		①	fixed	LBA	---	---
					②	fixed	NNI*	---	---
					S73 conflicts	S40 conflicts			S34 sequences removed from alignment (concatemer)
Legend
PGC - photosynthesis gene cluster
PS - photosynthetic
BS - bootstrap support
HGT - horizontal gene transfer
NNI - nearest neighbor interchange
LBA - long branch attraction artifact
URT - uncertainty in the reference tree
aa - amino acid positions after Gblocks
n.d. not dertermined
*artifactual position that can be corrected by a NNI
