# Supplementary material for: Horizontal operon transfer, plasmids, and the evolution of photosynthesis in Rhodobacteraceae
Source: ISME J. 2018 May 24;12(8):1994–2010. doi: 10.1038/s41396-018-0150-9 (PMC6052148; doi:10.1038/s41396-018-0150-9)
Supplement: Supplementary file 10 — Table S5 [file 41396_2018_150_MOESM10_ESM.xlsx]

## Sheet: Tabelle1
Tab. S5: Presence of pufC and pufX genes in PGCs of 44 Rhodobacteraceae and four outgroup strains
No	Strain	Accession Genome (GenBank)	PufC	PufX
01	Sulfitobacter noctilucicola DSM101015	NZ_JASD01000000	x	KIN70031
02	Sulfitobacter guttiformis DSM11458	NZ_JASG01000000	x	AFP55492
03	Planktotalea frisia DSM23709	NZ_MLCB01000000	x	OJI92876
04	Rhodobacteraceae bacterium HTCC2083	NZ_ABXE01000000	x	EDZ44259
05	Thalassobium sp. R2A62	NZ_ACOA01000000	x	EET48022
06	Planktomarina temperata DSM22400	CP003984	x	AII88470
07	Loktanella vestfoldensis DSM16212	NZ_ARNL01000000	x	WP_019954424
08	Loktanella vestfoldensis SKA53	NZ_AAMS01000000	x	EAQ07631
09	Loktanella sp. SE62	IMG*	x	IMG_scaffold00006
10	Roseobacter sp. CCS2	NZ_AAYB01000000	x	EBA13879
11	Loktanella koreensis DSM17925	NZ_FOIZ01000000	x	SEW41527
12	Nereida ignava DSM16309	NZ_FORZ01000000	x	SFJ72874
13	Gemmobacter changlensis DSM18774	2593339283_IMG*	x	LX76DRAFT_scfd00005
14	Rhodobacter sphaeroides 2.4.1	CP000143-CP000147; DQ232586-7	x	ABA79427
15	Rhodobacter sp. CACIA14H1	AYNO01000000	x	ESW61390
16	Rhodobacter capsulatus SB1003	CP001312-CP001313	x	ADE84460
17	Rhodobacter sp. SW2	NZ_ACYY01000000	x	EEW26249
18	Rhodobaca barguzinensis DSM19920	CP024899	x	ATX64940
19	Roseinatronobacter thiooxidans DSM13087	NZ_MEHT01000000	x	WP_084386232
20	Maribius pelagius DSM26893	NZ_FOCM01000000	x	SEN29149
21	Hwanghaeicola aestuarii DSM22009	2593339276_IMG*	x	LX81DRAFT_scfd00031
22	Maribius sp. MOLA401	NZ_JQEY01000000	x	WP_036177774
23	Roseovarius sp. 217	NZ_AAMV01000000	EAQ27302	x
24	Roseovarius sp. BRH c41	LADY01000000	KJS41753	x
25	Roseovarius sp. TM1035	NZ_ABCL01000000	EDM32200	x
26	Roseovarius mucosus DSM17069	AONH01000000	KGM86903	x
27	Roseovarius tolerans DSM11457	NZ_FOBO01000000	SEN36871	x
28	Roseobacter sp. AzwK-3b	NZ_ABCR01000000	EDM71592	x
29	Mameliella alba DSM26384	NZ_FMZI01000000	KHQ50720	x
30	Salipiger mucosus DSM16094	NZ_APVH01000000	EPX76001	x
31	Roseovarius indicus DSM26383	NZ_FOMY01000000	SFD91201	x
32	Roseivivax halodurans JCM10272	NZ_JALZ01000000	ETX15787	x
33	Roseivivax atlanticus 22II-S10s	NZ_AQQW01000000	ETW12214	x
34	Roseivivax isoporae LMG25204	NZ_JAME01000000	ETX29616	x
35	Roseobacter litoralis Och149	CP002623-CP002626	AEI96369	x
36	Roseobacter denitrificans Och114	CP000362; CP000464-CP000467	ABG29837	x
37	Tateyamaria sp. ANG-S1	NZ_JWLL01000000	KIC47882	x
38	Oceanicola sp. HL-35	NZ_JAFT01000000	WP_024808881	x
39	Roseibacterium elongatum DSM19469	CP004372	AHM03483	x
40	Jannaschia sp. CCS1	CP000264-CP000265	ABD53088	x
41	Thalassobacter sp. 16PALIMAR09	NZ_JHAK01000000	KGL00659	x
42	Jannaschia aquimarina DSM28248	NZ_FZPF01000000	SNS58792	x
43	Dinoroseobacter shibae DSM16493	CP000830-CP000835	ABV95258	x
44	Rhodovulum sulfidophilum DSM1374	CP015418-CP015420	ANB33390	x
45	Stappia stellulata DSM5886	NZ_AUIM01000000	WP_029059924	x
46	Labrenzia alexandrii DSM17067	NZ_ACCU01000000	EEE44934	x
47	Ahrensia sp. R2A130	NZ_AEEB01000000	x	x
48	Rhodovulum sp. Ph10	NZ_AKZI01000000	EJW12806	x
* IMG
